# Supplementary material for: Pre-breeding food restriction promotes the optimization of parental investment in house mice, Mus musculus
Source: PLoS One. 2017 Mar 22;12(3):e0173985. doi: 10.1371/journal.pone.0173985 (PMC5362082; doi:10.1371/journal.pone.0173985)
Supplement: S1 Dataset — file contains five worksheets with the following data subsets: (1) maternal and litter traits, (2) dynamics of offspring mortality, (3) maternal weight change, (4) offspring weight change, and (5) probability of offspring death. The maternal and litter traits were used to determine the impact of pre-breeding FR on birth litter size, weaning litter size, and total litter reduction. The dynamics of offspring mortality were used to assess the effect of pre-breeding FR on offspring mortality in particular lactation periods. The maternal weight change, offspring weight change, and probability of offspring death were used to evaluate the influence of pre-breeding FR on the relationships between maternal and offspring condition, as well as offspring mortality, during lactation periods. Each of these last three subsets also contains the predicted values of the dependent variable. (XLSX) [file pone.0173985.s002.xlsx]

## Sheet: maternal and litter traits
experimental trial	ID of mother	feeding treatment	maternal weight at mating (g)	maternal weight change at mating (%)	maternal delivery date (days)	maternal delivery weight (g)	maternal weight change at weaning (%)	birth sex ratio (%)	birth litter size	weaning litter size	litter reduction	no. of offspring deaths
1	1	ad libitum	29.4	2.44	22	42.54	8.13	50	16	16	no	0
1	2	food restriction	24.9	-3.11	22	38.4	-1.56	61.5385	13	13	no	0
1	3	food restriction	24.6	-0.81	24	35.53	-6.56	50	13	12	yes	1
1	5	ad libitum	28.6	1.06	22	40.09	1.77	38.4615	13	13	no	0
1	6	ad libitum	33.2	12.16	22	42.12	2.56	27.7778	18	18	no	0
1	7	food restriction	25.1	-4.92	24	37.82	4.97	75	13	12	yes	1
1	8	ad libitum	32.1	13.43	24	41.37	2.25	50	16	16	no	0
1	9	food restriction	25.7	-8.21	21	32.97	24.96	35.29	18	15	yes	3
1	11	ad libitum	30.9	5.46	24	40.41	8.14	52.9412	17	16	yes	1
1	12	food restriction	26.6	-2.92	21	38.24	1.2	46.15	14	13	yes	1
1	13	ad libitum	31.2	9.47	23	39.64	-4.14	58.33	13	12	yes	1
1	14	food restriction	33	8.55	27	42.6	9.39	37.5	16	16	no	0
1	15	food restriction	27.3	0	22	40.18	-0.2	58.33	13	12	yes	1
1	16	ad libitum	29.2	2.1	24	42.4	-2.59	53.33	16	13	yes	3
1	17	food restriction	27.9	3.33	26	38.1	7.61	25	8	8	no	0
1	18	ad libitum	29.6	6.09	24	40.5	1.98	78.5714	14	14	no	0
1	19	food restriction	32.1	6.29	22	43.66	-9.3	38.46	14	13	yes	1
1	20	ad libitum	32.1	7.36	22	41.82	3.06	40	15	15	no	0
2	21	ad libitum	24.8	1.22	22	36.5	1.1	53.8462	13	13	no	0
2	22	food restriction	24.1	1.26	21	34.9	0.57	53.8462	13	13	no	0
2	23	ad libitum	29.5	2.08	21	40.2	-1.49	50	12	12	no	0
2	24	food restriction	21.3	-15.48	22	38.7	7.49	40	15	15	no	0
2	25	ad libitum	23.1	-0.43	21	33.4	14.67	61.5385	13	13	no	0
2	26	food restriction	23.5	-11.65	21	35.8	11.45	46.1538	13	13	no	0
2	27	food restriction	26.9	-10.63	22	39.4	2.28	61.5385	13	13	no	0
2	28	food restriction	22.2	-8.26	24	32.9	-3.95	41.6667	12	12	no	0
2	29	ad libitum	25	-1.57	22	35.8	2.79	27.2727	11	10	yes	1
2	30	ad libitum	26.2	0.77	22	33.8	15.09	70.5882	17	16	yes	1
2	31	food restriction	27.1	-6.23	20	40.6	7.64	50	14	14	no	0
2	33	ad libitum	29.5	3.51	20	39.4	8.12	45.4545	11	11	no	0
2	34	ad libitum	29.7	11.65	23	39.6	-10.1	42.86	15	13	yes	2
2	35	food restriction	26.5	-5.69	27	40.3	8.44	72.7273	11	11	no	0
2	36	ad libitum	29.2	2.1	21	40.1	5.49	42.8571	14	14	no	0
2	38	ad libitum	33.5	0.9	23	44.6	-0.67	46.1538	13	13	no	0
2	40	food restriction	23.9	-15.55	22	37.8	20.63	43.75	16	16	no	0
2	41	food restriction	22.9	-18.21	23	38.2	-6.02	45.4545	11	11	no	0
2	43	ad libitum	24.4	3.83	23	34.4	1.74	54.5455	11	11	no	0
2	44	food restriction	23.8	-7.75	22	35.3	2.83	58.3333	12	12	no	0
2	45	ad libitum	25.7	-4.46	23	37.3	5.09	61.5385	13	13	no	0
2	47	ad libitum	34.2	0.29	22	44.5	-0.45	66.6667	15	15	no	0
2	48	ad libitum	29.8	1.71	21	37.3	-0.54	66.6667	12	12	no	0
2	50	ad libitum	25.8	-3.37	21	37.4	2.94	64.2857	14	14	no	0
2	51	ad libitum	27.2	-1.45	22	39.9	-10.78	57.14	15	14	yes	1
2	52	food restriction	29.6	-4.82	23	44.4	-4.28	57.1429	14	14	no	0
2	53	ad libitum	28.5	2.15	21	39.2	7.14	53.3333	15	15	no	0
2	54	food restriction	28.8	-16.52	22	47.4	9.7	68.75	16	16	no	0
2	55	food restriction	24	-9.77	23	35.3	-0.57	53.8462	13	13	no	0
2	56	ad libitum	25.9	1.17	23	35.2	23.01	50	14	14	no	0
2	57	food restriction	22.7	-13.36	23	37.3	-4.83	73.3333	15	15	no	0
2	58	food restriction	24.1	-11.4	26	37.2	7.53	36.3636	11	11	no	0
2	59	ad libitum	25.2	-4.91	20	36.6	2.73	50	12	12	no	0
2	60	ad libitum	27	1.89	24	41.1	-2.43	77.7778	9	9	no	0
2	61	ad libitum	28.2	-1.4	22	40.2	1	27.2727	11	11	no	0
2	62	ad libitum	29.6	3.14	21	39.7	-0.76	46.1538	13	13	no	0
2	63	food restriction	22.2	-13.95	22	35.8	5.03	57.1429	14	14	no	0
2	65	ad libitum	26.8	-2.9	21	37.5	7.47	57.1429	14	14	no	0
2	66	ad libitum	26.4	-1.86	21	37.9	-10.82	56.25	16	4	yes	12
2	67	food restriction	24.2	-11.36	23	37.3	0	54.5455	11	11	no	0
2	68	ad libitum	28.4	1.07	22	39.5	9.87	61.5385	13	13	no	0
2	69	food restriction	23	-12.21	21	36.1	9.97	60	15	15	no	0
2	70	ad libitum	27.8	9.02	23	36.7	5.18	42.8571	14	14	no	0
2	71	food restriction	25.4	-8.96	22	37.6	5.32	33.3333	12	12	no	0
2	72	food restriction	22.2	-13.28	23	35.4	-3.67	46.1538	13	12	yes	1
2	73	food restriction	23.6	-9.92	22	39.4	7.36	64.2857	14	13	yes	1
2	74	ad libitum	26.8	-2.19	23	39.3	-0.25	40	15	15	no	0
2	75	ad libitum	28.8	1.05	20	37.9	0	45.4545	11	9	yes	2
2	76	food restriction	25.4	-7.64	24	40.6	11.82	40	15	15	no	0
2	77	food restriction	23.4	-2.09	21	36	-1.94	30.77	14	13	no	1
2	78	ad libitum	25.5	1.19	21	39.5	-3.54	50	12	12	no	0
2	79	ad libitum	29.7	-2.62	22	41.6	-3.61	36.3636	11	11	no	0
2	80	food restriction	21.7	-16.54	22	40.3	19.85	61.5385	13	13	no	0
2	81	food restriction	26.3	-10.85	23	37.7	1.59	22.2222	9	9	no	0
2	82	ad libitum	26.8	-2.55	22	31.9		58.8235	17	0	yes	17
3	83	food restriction	25.9	-13.67	22	37.9	2.11	46.6667	15	13	yes	2
3	85	food restriction	24.3	-20.59	22	42.3	3.55	66.67	15	10	yes	5
3	86	ad libitum	27.2	1.12	20	38.8	-2.06	53.3333	15	15	no	0
3	87	ad libitum	26.5	0	20	39	2.05	50	14	14	no	0
3	88	ad libitum	30.1	-2.59	21	39.3		46.1538	13	0	yes	13
3	89	food restriction	25.1	-9.06	23	41	-0.49	40	15	15	no	0
3	90	food restriction	22.5	-10.36	22	37.6	6.12	46.6667	15	13	yes	2
3	91	ad libitum	29.9	5.28	23	41.3	6.3	73.3333	15	14	yes	1
3	92	ad libitum	25.6	5.35	20	38.9	-5.66	53.8462	13	13	no	0
3	93	ad libitum	33.9	3.99	22	46.5	14.62	50	16	13	yes	3
3	94	food restriction	26	-16.4	22	41.3	9.69	46.6667	15	11	yes	4
3	95	food restriction	25.5	-13.56	23	40.2	5.97	33.3333	12	11	yes	1
3	96	food restriction	22.5	-13.13	22	40.6	3.94	71.4286	14	14	no	0
3	97	ad libitum	29.3	3.9	23	38.6	11.4	31.25	16	16	no	0
3	99	ad libitum	25.6	1.19	23	36.9	11.38	43.75	16	16	no	0
3	100	food restriction	23	-9.45	22	37.6	7.18	41.6667	12	12	no	0
3	101	food restriction	22.3	-11.51	23	35.7	-7.56	63.6364	11	11	no	0
3	102	ad libitum	24.6	1.23	22	34.2	0	50	12	12	no	0
3	103	food restriction	23.1	-13.16	22	38.6	1.04	53.3333	15	15	no	0
3	104	food restriction	23.1	-12.83	23	36.3	-5.51	36.3636	11	11	no	0
3	105	ad libitum	27.4	3.4	22	40	10.75	33.3333	15	15	no	0
3	106	ad libitum	25.8	2.38	21	36.8	4.08	78.5714	14	14	no	0
3	107	ad libitum	23.5	-0.84	21	34.2	9.94	80	10	7	yes	3
3	108	food restriction	23.5	-16.96	23	40.9	-1.71	58.3333	12	12	no	0
3	109	food restriction	22.8	-6.56	22	38.4	4.17	61.5385	13	12	yes	1
3	110	food restriction	22.7	-10.28	22	37.3	-4.29	58.3333	12	11	yes	1
3	111	food restriction	21.9	-17.67	23	35.9	5.85	64.2857	14	13	yes	1
3	112	ad libitum	27.3	6.64	23	34.9	17.77	50	14	13	yes	1
3	114	ad libitum	26.9	2.67	22	35.8	6.98	75	16	14	yes	2
3	115	food restriction	26.8	-9.15	27	42.3	4.49	64.2857	14	14	no	0
3	116	food restriction	24.4	-14.39	21	43.1	12.06	75	16	14	yes	2
3	117	ad libitum	25.5	0	23	37.9	6.33	60	15	15	no	0
3	118	ad libitum	25.8	0.78	23	39.4	2.03	78.5714	14	13	yes	1
3	119	food restriction	22.5	-11.76	27	38.9	5.66	57.1429	14	14	no	0
3	120	food restriction	23.1	-15.07	22	39.6	-6.31	50	12	5	yes	7
3	121	ad libitum	28.2	2.92	20	39.2	20.15	57.1429	14	14	no	0
3	123	ad libitum	25.8	1.57	20	34	3.82	50	10	10	no	0
3	124	ad libitum	27.2	0	23	38.6	11.4	35.7143	14	14	no	0
3	125	ad libitum	27.8	0	23	37.5	6.67	80	10	10	no	0
3	126	food restriction	21	-12.13	24	32.3	7.12	53.8462	13	13	no	0
3	127	food restriction	24.5	-9.59	23	37	4.05	33.3333	12	11	yes	1
3	128	food restriction	25	-15.25	22	43.3	8.55	50	18	15	yes	3
3	129	ad libitum	30.9	0.65	21	41.1	11.92	57.1429	14	14	no	0
3	130	food restriction	23	-11.54	22	35.4	9.04	50	10	9	yes	1
3	131	ad libitum	24.4	0	21	33.6	-2.98	46.1538	13	13	no	0
3	132	ad libitum	31.6	-1.56	23	41.6	27.4	43.75	16	13	yes	3
3	133	food restriction	23.2	-9.02	22	42.3	2.13	56.25	16	16	no	0
3	134	food restriction	22.3	-10.44	30	39.2	17.09	62.5	16	15	yes	1
3	135	ad libitum	23.3	6.88	22	32.5	-4	33.3333	12	12	no	0
3	137	ad libitum	25.1	5.02	20	34.7	18.44	33.3333	12	12	no	0
3	138	food restriction	22.2	-13.95	21	39.8	3.52	60	10	10	no	0
3	139	ad libitum	25.1	0.8	23	34.5	3.48	53.8462	13	13	no	0
3	140	food restriction	25.8	-12.54	22	40.3	7.69	53.3333	15	15	no	0
3	142	ad libitum	28.6	3.62	23	38.4	2.34	58.3333	12	12	no	0
3	143	ad libitum	24.3	-2.02	22	37.1	-5.12	30	10	10	no	0
3	144	food restriction	28.3	-10.44	21	39.7	12.34	35.7143	14	14	no	0
3	145	ad libitum	27.2	3.82	24	37.3	2.95	30.7692	13	12	yes	1
3	146	ad libitum	27.2	5.43	23	39.3	-1.27	33.3333	12	12	no	0
3	147	ad libitum	23.4	2.18	21	35.6	3.65	83.3333	12	12	no	0
3	148	food restriction	23.5	-8.91	22	40.1	4.24	50	16	14	yes	2
3	149	food restriction	25.1	-5.28	24	39.9	8.02	46.1538	13	13	no	0
3	150	ad libitum	20.8	3.48	20	30.5	-4.59	50	6	6	no	0
3	151	ad libitum	22.8	1.79	20	31.7	3.79	50	10	10	no	0
3	152	food restriction	22.2	-10.48	23	38.7	-2.07	35.7143	14	10	yes	4

## Sheet: dynamics of offspring mortality
lactation period	experimental trial	ID of mother	feeding treatment	ID of offspring	offspring sex	offspring mortality
I	1	3	food restriction	1	female	no
I	1	3	food restriction	2	male	no
I	1	3	food restriction	3	male	no
I	1	3	food restriction	4	female	no
I	1	3	food restriction	5	male	no
I	1	3	food restriction	6	female	no
I	1	3	food restriction	7	male	no
I	1	3	food restriction	8	.	yes
I	1	3	food restriction	9	female	no
I	1	3	food restriction	10	female	no
I	1	3	food restriction	11	male	no
I	1	3	food restriction	12	male	no
I	1	3	food restriction	13	female	no
I	1	7	food restriction	1	female	no
I	1	7	food restriction	2	male	no
I	1	7	food restriction	3	male	no
I	1	7	food restriction	4	male	no
I	1	7	food restriction	5	male	no
I	1	7	food restriction	6	male	no
I	1	7	food restriction	7	male	no
I	1	7	food restriction	8	male	no
I	1	7	food restriction	9	male	no
I	1	7	food restriction	10	female	no
I	1	7	food restriction	11	male	no
I	1	7	food restriction	12	female	no
I	1	7	food restriction	13	.	yes
I	1	9	food restriction	1	female	no
I	1	9	food restriction	2	male	no
I	1	9	food restriction	3	female	no
I	1	9	food restriction	4	male	no
I	1	9	food restriction	5	female	no
I	1	9	food restriction	6	female	no
I	1	9	food restriction	7	male	no
I	1	9	food restriction	8	male	no
I	1	9	food restriction	9	male	no
I	1	9	food restriction	10	female	no
I	1	9	food restriction	11	female	no
I	1	9	food restriction	12	female	no
I	1	9	food restriction	13	female	no
I	1	9	food restriction	14	female	no
I	1	9	food restriction	15	female	no
I	1	9	food restriction	16	female	no
I	1	9	food restriction	17	male	no
I	1	9	food restriction	18	.	yes
I	1	11	ad libitum	1	male	no
I	1	11	ad libitum	2	female	no
I	1	11	ad libitum	3	female	no
I	1	11	ad libitum	4	male	no
I	1	11	ad libitum	5	male	no
I	1	11	ad libitum	6	male	no
I	1	11	ad libitum	7	male	no
I	1	11	ad libitum	8	male	no
I	1	11	ad libitum	9	female	no
I	1	11	ad libitum	10	male	no
I	1	11	ad libitum	11	male	no
I	1	11	ad libitum	12	male	no
I	1	11	ad libitum	13	female	no
I	1	11	ad libitum	14	female	no
I	1	11	ad libitum	15	female	no
I	1	11	ad libitum	16	female	no
I	1	11	ad libitum	17	female	no
I	1	12	food restriction	1	female	no
I	1	12	food restriction	2	female	no
I	1	12	food restriction	3	male	no
I	1	12	food restriction	4	male	no
I	1	12	food restriction	5	female	no
I	1	12	food restriction	6	male	no
I	1	12	food restriction	7	male	no
I	1	12	food restriction	8	female	no
I	1	12	food restriction	9	.	no
I	1	12	food restriction	10	female	no
I	1	12	food restriction	11	female	no
I	1	12	food restriction	12	male	no
I	1	12	food restriction	13	female	no
I	1	12	food restriction	14	male	no
I	1	13	ad libitum	1	male	no
I	1	13	ad libitum	2	male	no
I	1	13	ad libitum	3	male	no
I	1	13	ad libitum	4	female	no
I	1	13	ad libitum	5	female	no
I	1	13	ad libitum	6	female	no
I	1	13	ad libitum	7	male	no
I	1	13	ad libitum	8	female	no
I	1	13	ad libitum	9	male	no
I	1	13	ad libitum	10	male	no
I	1	13	ad libitum	11	female	no
I	1	13	ad libitum	12	male	no
I	1	13	ad libitum	13	.	yes
I	1	15	food restriction	1	male	no
I	1	15	food restriction	2	female	no
I	1	15	food restriction	3	.	yes
I	1	15	food restriction	4	male	no
I	1	15	food restriction	5	female	no
I	1	15	food restriction	6	female	no
I	1	15	food restriction	7	male	no
I	1	15	food restriction	8	male	no
I	1	15	food restriction	9	male	no
I	1	15	food restriction	10	female	no
I	1	15	food restriction	11	male	no
I	1	15	food restriction	12	female	no
I	1	15	food restriction	13	male	no
I	1	16	ad libitum	1	female	no
I	1	16	ad libitum	2	female	no
I	1	16	ad libitum	3	male	no
I	1	16	ad libitum	4	male	no
I	1	16	ad libitum	5	male	no
I	1	16	ad libitum	6	female	no
I	1	16	ad libitum	7	male	no
I	1	16	ad libitum	8	female	no
I	1	16	ad libitum	9	female	no
I	1	16	ad libitum	10	male	no
I	1	16	ad libitum	11	.	yes
I	1	16	ad libitum	12	female	no
I	1	16	ad libitum	13	female	no
I	1	16	ad libitum	14	male	no
I	1	16	ad libitum	15	male	no
I	1	16	ad libitum	16	male	no
I	1	18	ad libitum	1	male	no
I	1	18	ad libitum	2	male	no
I	1	18	ad libitum	3	male	no
I	1	18	ad libitum	4	male	no
I	1	18	ad libitum	5	male	no
I	1	18	ad libitum	6	male	no
I	1	18	ad libitum	7	male	no
I	1	18	ad libitum	8	male	no
I	1	18	ad libitum	9	female	no
I	1	18	ad libitum	10	male	no
I	1	18	ad libitum	11	female	no
I	1	18	ad libitum	12	male	no
I	1	18	ad libitum	13	male	no
I	1	18	ad libitum	14	female	no
I	1	19	food restriction	1	male	no
I	1	19	food restriction	2	female	no
I	1	19	food restriction	3	female	no
I	1	19	food restriction	4	male	no
I	1	19	food restriction	5	female	no
I	1	19	food restriction	6	female	no
I	1	19	food restriction	7	female	no
I	1	19	food restriction	8	female	no
I	1	19	food restriction	9	female	no
I	1	19	food restriction	10	male	no
I	1	19	food restriction	11	female	no
I	1	19	food restriction	12	male	no
I	1	19	food restriction	13	male	no
I	1	19	food restriction	14	.	yes
I	2	75	ad libitum	1	male	no
I	2	75	ad libitum	2	male	no
I	2	75	ad libitum	3	female	no
I	2	75	ad libitum	4	female	no
I	2	75	ad libitum	5	female	no
I	2	75	ad libitum	6	male	no
I	2	75	ad libitum	7	female	no
I	2	75	ad libitum	8	female	no
I	2	75	ad libitum	9	male	no
I	2	75	ad libitum	10	male	no
I	2	75	ad libitum	11	female	no
I	2	77	food restriction	1	male	no
I	2	77	food restriction	2	female	no
I	2	77	food restriction	3	female	no
I	2	77	food restriction	4	female	no
I	2	77	food restriction	5	female	no
I	2	77	food restriction	6	female	no
I	2	77	food restriction	7	male	no
I	2	77	food restriction	8	male	no
I	2	77	food restriction	9	female	no
I	2	77	food restriction	10	female	no
I	2	77	food restriction	11	female	no
I	2	77	food restriction	12	female	no
I	2	77	food restriction	13	male	no
I	2	77	food restriction	14	.	yes
I	2	66	ad libitum	1	female	no
I	2	66	ad libitum	2	male	no
I	2	66	ad libitum	3	male	no
I	2	66	ad libitum	4	female	no
I	2	66	ad libitum	5	male	no
I	2	66	ad libitum	6	male	no
I	2	66	ad libitum	7	male	no
I	2	66	ad libitum	8	male	no
I	2	66	ad libitum	9	female	no
I	2	66	ad libitum	10	female	no
I	2	66	ad libitum	11	female	no
I	2	66	ad libitum	12	female	no
I	2	66	ad libitum	13	female	no
I	2	66	ad libitum	14	male	no
I	2	66	ad libitum	15	male	no
I	2	66	ad libitum	16	male	no
I	2	73	food restriction	1	male	no
I	2	73	food restriction	2	male	no
I	2	73	food restriction	3	male	no
I	2	73	food restriction	4	male	no
I	2	73	food restriction	5	male	no
I	2	73	food restriction	6	female	no
I	2	73	food restriction	7	male	no
I	2	73	food restriction	8	male	no
I	2	73	food restriction	9	male	no
I	2	73	food restriction	10	female	no
I	2	73	food restriction	11	female	no
I	2	73	food restriction	12	female	no
I	2	73	food restriction	13	male	no
I	2	73	food restriction	14	female	no
I	2	82	ad libitum	1	female	yes
I	2	82	ad libitum	3	male	yes
I	2	82	ad libitum	4	male	yes
I	2	82	ad libitum	5	male	no
I	2	82	ad libitum	6	male	yes
I	2	82	ad libitum	7	female	yes
I	2	82	ad libitum	8	male	no
I	2	82	ad libitum	9	male	no
I	2	82	ad libitum	10	male	yes
I	2	82	ad libitum	11	female	yes
I	2	82	ad libitum	12	female	yes
I	2	82	ad libitum	13	female	no
I	2	82	ad libitum	14	female	yes
I	2	82	ad libitum	15	female	yes
I	2	82	ad libitum	16	male	yes
I	2	82	ad libitum	17	male	yes
I	2	29	ad libitum	1	female	no
I	2	29	ad libitum	2	female	no
I	2	29	ad libitum	3	male	no
I	2	29	ad libitum	4	male	no
I	2	29	ad libitum	5	female	no
I	2	29	ad libitum	6	female	no
I	2	29	ad libitum	7	male	no
I	2	29	ad libitum	8	female	no
I	2	29	ad libitum	9	female	no
I	2	29	ad libitum	10	female	no
I	2	29	ad libitum	11	female	no
I	2	30	ad libitum	1	male	no
I	2	30	ad libitum	2	male	no
I	2	30	ad libitum	3	male	no
I	2	30	ad libitum	4	male	no
I	2	30	ad libitum	5	female	no
I	2	30	ad libitum	6	male	no
I	2	30	ad libitum	7	female	no
I	2	30	ad libitum	8	male	no
I	2	30	ad libitum	9	male	no
I	2	30	ad libitum	10	male	no
I	2	30	ad libitum	11	male	no
I	2	30	ad libitum	12	female	no
I	2	30	ad libitum	13	female	no
I	2	30	ad libitum	14	male	no
I	2	30	ad libitum	15	male	no
I	2	30	ad libitum	16	female	no
I	2	30	ad libitum	17	male	no
I	2	51	ad libitum	1	male	no
I	2	51	ad libitum	2	female	no
I	2	51	ad libitum	3	male	no
I	2	51	ad libitum	4	female	no
I	2	51	ad libitum	5	male	no
I	2	51	ad libitum	6	male	no
I	2	51	ad libitum	7	male	no
I	2	51	ad libitum	8	female	no
I	2	51	ad libitum	9	female	no
I	2	51	ad libitum	10	male	no
I	2	51	ad libitum	11	female	no
I	2	51	ad libitum	12	male	no
I	2	51	ad libitum	13	female	no
I	2	51	ad libitum	14	male	no
I	2	51	ad libitum	15	.	yes
I	2	34	ad libitum	1	female	no
I	2	34	ad libitum	2	female	no
I	2	34	ad libitum	3	female	no
I	2	34	ad libitum	4	male	no
I	2	34	ad libitum	5	male	no
I	2	34	ad libitum	6	male	no
I	2	34	ad libitum	7	female	no
I	2	34	ad libitum	8	male	no
I	2	34	ad libitum	9	female	no
I	2	34	ad libitum	10	female	no
I	2	34	ad libitum	11	male	no
I	2	34	ad libitum	12	male	no
I	2	34	ad libitum	13	female	no
I	2	34	ad libitum	14	female	no
I	2	34	ad libitum	15	.	yes
I	2	72	food restriction	1	male	no
I	2	72	food restriction	2	female	no
I	2	72	food restriction	3	male	no
I	2	72	food restriction	4	female	no
I	2	72	food restriction	5	female	no
I	2	72	food restriction	6	male	no
I	2	72	food restriction	7	female	no
I	2	72	food restriction	8	female	no
I	2	72	food restriction	9	female	no
I	2	72	food restriction	10	male	no
I	2	72	food restriction	11	female	no
I	2	72	food restriction	12	male	no
I	2	72	food restriction	13	male	no
I	3	83	food restriction	1	female	no
I	3	83	food restriction	2	male	no
I	3	83	food restriction	3	male	no
I	3	83	food restriction	4	male	no
I	3	83	food restriction	5	male	no
I	3	83	food restriction	6	female	no
I	3	83	food restriction	7	female	no
I	3	83	food restriction	8	female	no
I	3	83	food restriction	9	female	no
I	3	83	food restriction	10	male	no
I	3	83	food restriction	11	female	no
I	3	83	food restriction	12	female	no
I	3	83	food restriction	13	female	no
I	3	83	food restriction	14	male	no
I	3	83	food restriction	15	male	yes
I	3	85	food restriction	1	male	no
I	3	85	food restriction	2	male	no
I	3	85	food restriction	3	male	no
I	3	85	food restriction	4	male	no
I	3	85	food restriction	5	female	no
I	3	85	food restriction	6	female	no
I	3	85	food restriction	7	male	no
I	3	85	food restriction	8	male	no
I	3	85	food restriction	9	male	no
I	3	85	food restriction	10	female	no
I	3	85	food restriction	11	male	yes
I	3	85	food restriction	12	female	yes
I	3	85	food restriction	13	.	yes
I	3	85	food restriction	14	.	yes
I	3	85	food restriction	15	.	yes
I	3	90	food restriction	1	female	no
I	3	90	food restriction	2	male	no
I	3	90	food restriction	3	male	no
I	3	90	food restriction	4	male	no
I	3	90	food restriction	5	male	no
I	3	90	food restriction	6	female	no
I	3	90	food restriction	7	female	no
I	3	90	food restriction	8	female	no
I	3	90	food restriction	9	female	no
I	3	90	food restriction	10	female	no
I	3	90	food restriction	11	female	no
I	3	90	food restriction	12	male	no
I	3	90	food restriction	13	male	no
I	3	90	food restriction	14	male	no
I	3	90	food restriction	15	female	no
I	3	91	ad libitum	1	male	no
I	3	91	ad libitum	2	female	no
I	3	91	ad libitum	3	male	no
I	3	91	ad libitum	4	female	no
I	3	91	ad libitum	5	male	no
I	3	91	ad libitum	6	female	no
I	3	91	ad libitum	7	male	no
I	3	91	ad libitum	8	male	no
I	3	91	ad libitum	9	male	no
I	3	91	ad libitum	10	female	no
I	3	91	ad libitum	11	male	no
I	3	91	ad libitum	12	male	no
I	3	91	ad libitum	13	male	no
I	3	91	ad libitum	14	male	no
I	3	91	ad libitum	15	male	no
I	3	93	ad libitum	1	male	no
I	3	93	ad libitum	2	female	no
I	3	93	ad libitum	3	female	no
I	3	93	ad libitum	4	male	no
I	3	93	ad libitum	5	female	no
I	3	93	ad libitum	6	male	no
I	3	93	ad libitum	7	male	no
I	3	93	ad libitum	8	female	no
I	3	93	ad libitum	9	male	no
I	3	93	ad libitum	10	male	no
I	3	93	ad libitum	11	female	no
I	3	93	ad libitum	12	female	no
I	3	93	ad libitum	13	female	no
I	3	93	ad libitum	14	male	no
I	3	93	ad libitum	15	male	no
I	3	93	ad libitum	16	female	no
I	3	94	food restriction	1	male	no
I	3	94	food restriction	2	female	no
I	3	94	food restriction	3	male	no
I	3	94	food restriction	4	female	no
I	3	94	food restriction	5	female	no
I	3	94	food restriction	6	male	no
I	3	94	food restriction	7	male	no
I	3	94	food restriction	8	male	no
I	3	94	food restriction	9	female	no
I	3	94	food restriction	10	male	no
I	3	94	food restriction	11	female	no
I	3	94	food restriction	12	male	no
I	3	94	food restriction	13	female	no
I	3	94	food restriction	14	female	no
I	3	94	food restriction	15	female	no
I	3	95	food restriction	1	male	no
I	3	95	food restriction	2	female	no
I	3	95	food restriction	3	female	no
I	3	95	food restriction	4	female	no
I	3	95	food restriction	5	female	no
I	3	95	food restriction	6	female	no
I	3	95	food restriction	7	male	no
I	3	95	food restriction	8	male	no
I	3	95	food restriction	9	male	no
I	3	95	food restriction	10	female	no
I	3	95	food restriction	11	female	no
I	3	95	food restriction	12	female	no
I	3	107	ad libitum	1	male	no
I	3	107	ad libitum	2	male	no
I	3	107	ad libitum	3	male	no
I	3	107	ad libitum	4	male	no
I	3	107	ad libitum	5	male	no
I	3	107	ad libitum	6	male	no
I	3	107	ad libitum	7	male	no
I	3	107	ad libitum	8	female	no
I	3	107	ad libitum	9	female	no
I	3	107	ad libitum	10	male	no
I	3	109	food restriction	1	male	no
I	3	109	food restriction	2	male	no
I	3	109	food restriction	3	male	no
I	3	109	food restriction	4	male	no
I	3	109	food restriction	5	male	no
I	3	109	food restriction	6	female	no
I	3	109	food restriction	7	female	no
I	3	109	food restriction	8	male	no
I	3	109	food restriction	9	female	no
I	3	109	food restriction	10	male	no
I	3	109	food restriction	11	female	no
I	3	109	food restriction	12	female	no
I	3	109	food restriction	13	male	yes
I	3	110	food restriction	1	male	no
I	3	110	food restriction	2	female	no
I	3	110	food restriction	3	male	no
I	3	110	food restriction	4	male	no
I	3	110	food restriction	5	female	no
I	3	110	food restriction	6	male	no
I	3	110	food restriction	7	male	no
I	3	110	food restriction	8	female	no
I	3	110	food restriction	9	male	no
I	3	110	food restriction	10	male	no
I	3	110	food restriction	11	female	no
I	3	110	food restriction	12	female	yes
I	3	111	food restriction	1	male	no
I	3	111	food restriction	2	female	no
I	3	111	food restriction	3	female	no
I	3	111	food restriction	4	male	no
I	3	111	food restriction	5	male	no
I	3	111	food restriction	6	male	no
I	3	111	food restriction	7	male	no
I	3	111	food restriction	8	female	no
I	3	111	food restriction	9	female	no
I	3	111	food restriction	10	male	no
I	3	111	food restriction	11	male	no
I	3	111	food restriction	12	male	no
I	3	111	food restriction	13	female	no
I	3	111	food restriction	14	male	no
I	3	112	ad libitum	1	female	no
I	3	112	ad libitum	2	female	no
I	3	112	ad libitum	3	male	no
I	3	112	ad libitum	4	male	no
I	3	112	ad libitum	5	male	no
I	3	112	ad libitum	6	male	no
I	3	112	ad libitum	7	female	no
I	3	112	ad libitum	8	female	no
I	3	112	ad libitum	9	male	no
I	3	112	ad libitum	10	male	no
I	3	112	ad libitum	11	female	no
I	3	112	ad libitum	12	female	no
I	3	112	ad libitum	13	female	no
I	3	112	ad libitum	14	male	no
I	3	114	ad libitum	1	female	no
I	3	114	ad libitum	2	female	no
I	3	114	ad libitum	3	male	no
I	3	114	ad libitum	4	male	no
I	3	114	ad libitum	5	male	no
I	3	114	ad libitum	6	male	no
I	3	114	ad libitum	7	male	no
I	3	114	ad libitum	8	male	no
I	3	114	ad libitum	9	male	no
I	3	114	ad libitum	10	male	no
I	3	114	ad libitum	11	female	no
I	3	114	ad libitum	12	male	no
I	3	114	ad libitum	13	female	no
I	3	114	ad libitum	14	male	no
I	3	114	ad libitum	15	male	no
I	3	114	ad libitum	16	male	no
I	3	116	food restriction	1	female	no
I	3	116	food restriction	2	male	no
I	3	116	food restriction	3	male	no
I	3	116	food restriction	4	male	no
I	3	116	food restriction	5	female	yes
I	3	116	food restriction	6	male	no
I	3	116	food restriction	7	male	no
I	3	116	food restriction	8	male	no
I	3	116	food restriction	9	female	no
I	3	116	food restriction	10	female	no
I	3	116	food restriction	11	male	no
I	3	116	food restriction	12	male	no
I	3	116	food restriction	13	male	no
I	3	116	food restriction	14	male	no
I	3	116	food restriction	15	male	no
I	3	116	food restriction	16	male	no
I	3	118	ad libitum	1	male	no
I	3	118	ad libitum	2	male	no
I	3	118	ad libitum	3	male	no
I	3	118	ad libitum	4	male	no
I	3	118	ad libitum	5	male	no
I	3	118	ad libitum	6	male	no
I	3	118	ad libitum	7	male	no
I	3	118	ad libitum	8	female	no
I	3	118	ad libitum	9	female	no
I	3	118	ad libitum	10	male	no
I	3	118	ad libitum	11	female	no
I	3	118	ad libitum	12	male	no
I	3	118	ad libitum	13	male	no
I	3	118	ad libitum	14	male	no
I	3	120	food restriction	1	male	no
I	3	120	food restriction	2	male	no
I	3	120	food restriction	3	male	no
I	3	120	food restriction	4	male	yes
I	3	120	food restriction	5	male	no
I	3	120	food restriction	6	female	no
I	3	120	food restriction	7	female	no
I	3	120	food restriction	8	male	no
I	3	120	food restriction	9	female	yes
I	3	120	food restriction	10	female	yes
I	3	120	food restriction	11	female	yes
I	3	120	food restriction	12	female	yes
I	3	127	food restriction	1	female	no
I	3	127	food restriction	2	female	no
I	3	127	food restriction	3	female	no
I	3	127	food restriction	4	male	no
I	3	127	food restriction	5	male	no
I	3	127	food restriction	6	female	no
I	3	127	food restriction	7	female	no
I	3	127	food restriction	8	female	no
I	3	127	food restriction	9	male	no
I	3	127	food restriction	10	female	no
I	3	127	food restriction	11	male	no
I	3	127	food restriction	12	female	yes
I	3	128	food restriction	1	female	no
I	3	128	food restriction	2	female	no
I	3	128	food restriction	3	male	no
I	3	128	food restriction	4	male	no
I	3	128	food restriction	5	female	no
I	3	128	food restriction	6	female	no
I	3	128	food restriction	7	female	no
I	3	128	food restriction	8	female	no
I	3	128	food restriction	9	female	no
I	3	128	food restriction	10	male	no
I	3	128	food restriction	11	male	no
I	3	128	food restriction	12	male	no
I	3	128	food restriction	13	male	no
I	3	128	food restriction	14	male	no
I	3	128	food restriction	15	male	no
I	3	128	food restriction	16	male	no
I	3	128	food restriction	17	female	no
I	3	128	food restriction	18	female	no
I	3	130	food restriction	1	female	yes
I	3	130	food restriction	2	female	no
I	3	130	food restriction	3	male	no
I	3	130	food restriction	4	female	no
I	3	130	food restriction	5	female	no
I	3	130	food restriction	6	male	no
I	3	130	food restriction	7	male	no
I	3	130	food restriction	8	female	no
I	3	130	food restriction	9	male	no
I	3	130	food restriction	10	male	no
I	3	132	ad libitum	1	male	no
I	3	132	ad libitum	2	female	no
I	3	132	ad libitum	3	female	no
I	3	132	ad libitum	4	male	no
I	3	132	ad libitum	5	female	no
I	3	132	ad libitum	6	female	no
I	3	132	ad libitum	7	female	no
I	3	132	ad libitum	8	male	no
I	3	132	ad libitum	9	male	no
I	3	132	ad libitum	10	female	no
I	3	132	ad libitum	11	female	no
I	3	132	ad libitum	12	male	no
I	3	132	ad libitum	13	male	no
I	3	132	ad libitum	14	male	no
I	3	132	ad libitum	15	female	no
I	3	132	ad libitum	16	female	no
I	3	134	food restriction	1	male	no
I	3	134	food restriction	2	male	no
I	3	134	food restriction	3	male	no
I	3	134	food restriction	4	female	no
I	3	134	food restriction	5	male	no
I	3	134	food restriction	6	male	no
I	3	134	food restriction	7	female	no
I	3	134	food restriction	8	male	no
I	3	134	food restriction	9	male	no
I	3	134	food restriction	10	male	no
I	3	134	food restriction	11	female	no
I	3	134	food restriction	12	male	no
I	3	134	food restriction	13	female	no
I	3	134	food restriction	14	female	yes
I	3	134	food restriction	15	male	no
I	3	134	food restriction	16	female	no
I	3	145	ad libitum	1	female	no
I	3	145	ad libitum	2	male	no
I	3	145	ad libitum	3	male	no
I	3	145	ad libitum	4	female	no
I	3	145	ad libitum	5	female	no
I	3	145	ad libitum	6	male	no
I	3	145	ad libitum	7	female	no
I	3	145	ad libitum	8	female	no
I	3	145	ad libitum	9	female	no
I	3	145	ad libitum	10	female	no
I	3	145	ad libitum	11	female	no
I	3	145	ad libitum	12	female	no
I	3	145	ad libitum	13	male	no
I	3	148	food restriction	1	female	no
I	3	148	food restriction	2	female	no
I	3	148	food restriction	3	male	no
I	3	148	food restriction	4	male	no
I	3	148	food restriction	5	male	no
I	3	148	food restriction	6	male	no
I	3	148	food restriction	7	male	no
I	3	148	food restriction	8	male	no
I	3	148	food restriction	9	male	no
I	3	148	food restriction	10	female	no
I	3	148	food restriction	11	female	no
I	3	148	food restriction	12	female	no
I	3	148	food restriction	13	female	no
I	3	148	food restriction	14	male	no
I	3	148	food restriction	15	female	no
I	3	148	food restriction	16	female	no
I	3	152	food restriction	1	male	no
I	3	152	food restriction	2	female	no
I	3	152	food restriction	3	male	no
I	3	152	food restriction	4	male	no
I	3	152	food restriction	5	female	no
I	3	152	food restriction	6	female	yes
I	3	152	food restriction	7	male	no
I	3	152	food restriction	8	female	no
I	3	152	food restriction	9	female	no
I	3	152	food restriction	10	female	no
I	3	152	food restriction	11	female	no
I	3	152	food restriction	12	male	no
I	3	152	food restriction	13	female	no
I	3	152	food restriction	14	female	no
II	1	3	food restriction	1	female	no
II	1	3	food restriction	2	male	no
II	1	3	food restriction	3	male	no
II	1	3	food restriction	4	female	no
II	1	3	food restriction	5	male	no
II	1	3	food restriction	6	female	no
II	1	3	food restriction	7	male	no
II	1	3	food restriction	9	female	no
II	1	3	food restriction	10	female	no
II	1	3	food restriction	11	male	no
II	1	3	food restriction	12	male	no
II	1	3	food restriction	13	female	no
II	1	7	food restriction	1	female	no
II	1	7	food restriction	2	male	no
II	1	7	food restriction	3	male	no
II	1	7	food restriction	4	male	no
II	1	7	food restriction	5	male	no
II	1	7	food restriction	6	male	no
II	1	7	food restriction	7	male	no
II	1	7	food restriction	8	male	no
II	1	7	food restriction	9	male	no
II	1	7	food restriction	10	female	no
II	1	7	food restriction	11	male	no
II	1	7	food restriction	12	female	no
II	1	9	food restriction	1	female	no
II	1	9	food restriction	2	male	no
II	1	9	food restriction	3	female	no
II	1	9	food restriction	4	male	no
II	1	9	food restriction	5	female	no
II	1	9	food restriction	6	female	no
II	1	9	food restriction	7	male	no
II	1	9	food restriction	8	male	no
II	1	9	food restriction	9	male	no
II	1	9	food restriction	10	female	no
II	1	9	food restriction	11	female	no
II	1	9	food restriction	12	female	no
II	1	9	food restriction	13	female	no
II	1	9	food restriction	14	female	no
II	1	9	food restriction	15	female	no
II	1	9	food restriction	16	female	no
II	1	9	food restriction	17	male	no
II	1	11	ad libitum	1	male	no
II	1	11	ad libitum	2	female	no
II	1	11	ad libitum	3	female	no
II	1	11	ad libitum	4	male	no
II	1	11	ad libitum	5	male	no
II	1	11	ad libitum	6	male	no
II	1	11	ad libitum	7	male	no
II	1	11	ad libitum	8	male	no
II	1	11	ad libitum	9	female	no
II	1	11	ad libitum	10	male	no
II	1	11	ad libitum	11	male	no
II	1	11	ad libitum	12	male	no
II	1	11	ad libitum	13	female	no
II	1	11	ad libitum	14	female	no
II	1	11	ad libitum	15	female	no
II	1	11	ad libitum	16	female	no
II	1	11	ad libitum	17	female	no
II	1	12	food restriction	1	female	no
II	1	12	food restriction	2	female	no
II	1	12	food restriction	3	male	no
II	1	12	food restriction	4	male	no
II	1	12	food restriction	5	female	no
II	1	12	food restriction	6	male	no
II	1	12	food restriction	7	male	no
II	1	12	food restriction	8	female	no
II	1	12	food restriction	9	.	yes
II	1	12	food restriction	10	female	no
II	1	12	food restriction	11	female	no
II	1	12	food restriction	12	male	no
II	1	12	food restriction	13	female	no
II	1	12	food restriction	14	male	no
II	1	13	ad libitum	1	male	no
II	1	13	ad libitum	2	male	no
II	1	13	ad libitum	3	male	no
II	1	13	ad libitum	4	female	no
II	1	13	ad libitum	5	female	no
II	1	13	ad libitum	6	female	no
II	1	13	ad libitum	7	male	no
II	1	13	ad libitum	8	female	no
II	1	13	ad libitum	9	male	no
II	1	13	ad libitum	10	male	no
II	1	13	ad libitum	11	female	no
II	1	13	ad libitum	12	male	no
II	1	15	food restriction	1	male	no
II	1	15	food restriction	2	female	no
II	1	15	food restriction	4	male	no
II	1	15	food restriction	5	female	no
II	1	15	food restriction	6	female	no
II	1	15	food restriction	7	male	no
II	1	15	food restriction	8	male	no
II	1	15	food restriction	9	male	no
II	1	15	food restriction	10	female	no
II	1	15	food restriction	11	male	no
II	1	15	food restriction	12	female	no
II	1	15	food restriction	13	male	no
II	1	16	ad libitum	1	female	no
II	1	16	ad libitum	2	female	no
II	1	16	ad libitum	3	male	no
II	1	16	ad libitum	4	male	no
II	1	16	ad libitum	5	male	no
II	1	16	ad libitum	6	female	no
II	1	16	ad libitum	7	male	no
II	1	16	ad libitum	8	female	no
II	1	16	ad libitum	9	female	no
II	1	16	ad libitum	10	male	no
II	1	16	ad libitum	12	female	no
II	1	16	ad libitum	13	female	no
II	1	16	ad libitum	14	male	no
II	1	16	ad libitum	15	male	no
II	1	16	ad libitum	16	male	yes
II	1	18	ad libitum	1	male	no
II	1	18	ad libitum	2	male	no
II	1	18	ad libitum	3	male	no
II	1	18	ad libitum	4	male	no
II	1	18	ad libitum	5	male	no
II	1	18	ad libitum	6	male	no
II	1	18	ad libitum	7	male	no
II	1	18	ad libitum	8	male	no
II	1	18	ad libitum	9	female	no
II	1	18	ad libitum	10	male	no
II	1	18	ad libitum	11	female	no
II	1	18	ad libitum	12	male	no
II	1	18	ad libitum	13	male	no
II	1	18	ad libitum	14	female	no
II	1	19	food restriction	1	male	no
II	1	19	food restriction	2	female	no
II	1	19	food restriction	3	female	no
II	1	19	food restriction	4	male	no
II	1	19	food restriction	5	female	no
II	1	19	food restriction	6	female	no
II	1	19	food restriction	7	female	no
II	1	19	food restriction	8	female	no
II	1	19	food restriction	9	female	no
II	1	19	food restriction	10	male	no
II	1	19	food restriction	11	female	no
II	1	19	food restriction	12	male	no
II	1	19	food restriction	13	male	no
II	2	75	ad libitum	1	male	no
II	2	75	ad libitum	2	male	no
II	2	75	ad libitum	3	female	no
II	2	75	ad libitum	4	female	no
II	2	75	ad libitum	5	female	no
II	2	75	ad libitum	6	male	no
II	2	75	ad libitum	7	female	yes
II	2	75	ad libitum	8	female	no
II	2	75	ad libitum	9	male	no
II	2	75	ad libitum	10	male	no
II	2	75	ad libitum	11	female	no
II	2	77	food restriction	1	male	no
II	2	77	food restriction	2	female	no
II	2	77	food restriction	3	female	no
II	2	77	food restriction	4	female	no
II	2	77	food restriction	5	female	no
II	2	77	food restriction	6	female	no
II	2	77	food restriction	7	male	no
II	2	77	food restriction	8	male	no
II	2	77	food restriction	9	female	no
II	2	77	food restriction	10	female	no
II	2	77	food restriction	11	female	no
II	2	77	food restriction	12	female	no
II	2	77	food restriction	13	male	no
II	2	66	ad libitum	1	female	yes
II	2	66	ad libitum	2	male	no
II	2	66	ad libitum	3	male	yes
II	2	66	ad libitum	4	female	no
II	2	66	ad libitum	5	male	no
II	2	66	ad libitum	6	male	no
II	2	66	ad libitum	7	male	no
II	2	66	ad libitum	8	male	no
II	2	66	ad libitum	9	female	no
II	2	66	ad libitum	10	female	yes
II	2	66	ad libitum	11	female	yes
II	2	66	ad libitum	12	female	yes
II	2	66	ad libitum	13	female	no
II	2	66	ad libitum	14	male	yes
II	2	66	ad libitum	15	male	no
II	2	66	ad libitum	16	male	no
II	2	73	food restriction	1	male	no
II	2	73	food restriction	2	male	no
II	2	73	food restriction	3	male	no
II	2	73	food restriction	4	male	no
II	2	73	food restriction	5	male	no
II	2	73	food restriction	6	female	no
II	2	73	food restriction	7	male	no
II	2	73	food restriction	8	male	no
II	2	73	food restriction	9	male	no
II	2	73	food restriction	10	female	no
II	2	73	food restriction	11	female	no
II	2	73	food restriction	12	female	no
II	2	73	food restriction	13	male	no
II	2	73	food restriction	14	female	no
II	2	82	ad libitum	5	male	yes
II	2	82	ad libitum	8	male	yes
II	2	82	ad libitum	9	male	yes
II	2	82	ad libitum	13	female	yes
II	2	29	ad libitum	1	female	no
II	2	29	ad libitum	2	female	no
II	2	29	ad libitum	3	male	no
II	2	29	ad libitum	4	male	no
II	2	29	ad libitum	5	female	no
II	2	29	ad libitum	6	female	no
II	2	29	ad libitum	7	male	no
II	2	29	ad libitum	8	female	no
II	2	29	ad libitum	9	female	no
II	2	29	ad libitum	10	female	no
II	2	29	ad libitum	11	female	no
II	2	30	ad libitum	1	male	no
II	2	30	ad libitum	2	male	no
II	2	30	ad libitum	3	male	no
II	2	30	ad libitum	4	male	no
II	2	30	ad libitum	5	female	no
II	2	30	ad libitum	6	male	no
II	2	30	ad libitum	7	female	no
II	2	30	ad libitum	8	male	no
II	2	30	ad libitum	9	male	no
II	2	30	ad libitum	10	male	no
II	2	30	ad libitum	11	male	no
II	2	30	ad libitum	12	female	no
II	2	30	ad libitum	13	female	no
II	2	30	ad libitum	14	male	no
II	2	30	ad libitum	15	male	no
II	2	30	ad libitum	16	female	no
II	2	30	ad libitum	17	male	no
II	2	51	ad libitum	1	male	no
II	2	51	ad libitum	2	female	no
II	2	51	ad libitum	3	male	no
II	2	51	ad libitum	4	female	no
II	2	51	ad libitum	5	male	no
II	2	51	ad libitum	6	male	no
II	2	51	ad libitum	7	male	no
II	2	51	ad libitum	8	female	no
II	2	51	ad libitum	9	female	no
II	2	51	ad libitum	10	male	no
II	2	51	ad libitum	11	female	no
II	2	51	ad libitum	12	male	no
II	2	51	ad libitum	13	female	no
II	2	51	ad libitum	14	male	no
II	2	34	ad libitum	1	female	no
II	2	34	ad libitum	2	female	no
II	2	34	ad libitum	3	female	no
II	2	34	ad libitum	4	male	no
II	2	34	ad libitum	5	male	no
II	2	34	ad libitum	6	male	no
II	2	34	ad libitum	7	female	no
II	2	34	ad libitum	8	male	no
II	2	34	ad libitum	9	female	no
II	2	34	ad libitum	10	female	no
II	2	34	ad libitum	11	male	no
II	2	34	ad libitum	12	male	no
II	2	34	ad libitum	13	female	no
II	2	34	ad libitum	14	female	no
II	2	72	food restriction	1	male	no
II	2	72	food restriction	2	female	no
II	2	72	food restriction	3	male	no
II	2	72	food restriction	4	female	no
II	2	72	food restriction	5	female	no
II	2	72	food restriction	6	male	no
II	2	72	food restriction	7	female	no
II	2	72	food restriction	8	female	no
II	2	72	food restriction	9	female	no
II	2	72	food restriction	10	male	no
II	2	72	food restriction	11	female	no
II	2	72	food restriction	12	male	no
II	2	72	food restriction	13	male	no
II	3	83	food restriction	1	female	no
II	3	83	food restriction	2	male	no
II	3	83	food restriction	3	male	no
II	3	83	food restriction	4	male	no
II	3	83	food restriction	5	male	no
II	3	83	food restriction	6	female	no
II	3	83	food restriction	7	female	no
II	3	83	food restriction	8	female	no
II	3	83	food restriction	9	female	no
II	3	83	food restriction	10	male	no
II	3	83	food restriction	11	female	no
II	3	83	food restriction	12	female	no
II	3	83	food restriction	13	female	no
II	3	83	food restriction	14	male	no
II	3	85	food restriction	1	male	no
II	3	85	food restriction	2	male	no
II	3	85	food restriction	3	male	no
II	3	85	food restriction	4	male	no
II	3	85	food restriction	5	female	no
II	3	85	food restriction	6	female	no
II	3	85	food restriction	7	male	no
II	3	85	food restriction	8	male	no
II	3	85	food restriction	9	male	no
II	3	85	food restriction	10	female	no
II	3	90	food restriction	1	female	no
II	3	90	food restriction	2	male	no
II	3	90	food restriction	3	male	no
II	3	90	food restriction	4	male	no
II	3	90	food restriction	5	male	no
II	3	90	food restriction	6	female	no
II	3	90	food restriction	7	female	no
II	3	90	food restriction	8	female	no
II	3	90	food restriction	9	female	no
II	3	90	food restriction	10	female	no
II	3	90	food restriction	11	female	no
II	3	90	food restriction	12	male	no
II	3	90	food restriction	13	male	no
II	3	90	food restriction	14	male	no
II	3	90	food restriction	15	female	no
II	3	91	ad libitum	1	male	no
II	3	91	ad libitum	2	female	no
II	3	91	ad libitum	3	male	no
II	3	91	ad libitum	4	female	no
II	3	91	ad libitum	5	male	no
II	3	91	ad libitum	6	female	no
II	3	91	ad libitum	7	male	no
II	3	91	ad libitum	8	male	no
II	3	91	ad libitum	9	male	no
II	3	91	ad libitum	10	female	no
II	3	91	ad libitum	11	male	no
II	3	91	ad libitum	12	male	no
II	3	91	ad libitum	13	male	no
II	3	91	ad libitum	14	male	no
II	3	91	ad libitum	15	male	no
II	3	93	ad libitum	1	male	no
II	3	93	ad libitum	2	female	no
II	3	93	ad libitum	3	female	no
II	3	93	ad libitum	4	male	no
II	3	93	ad libitum	5	female	no
II	3	93	ad libitum	6	male	no
II	3	93	ad libitum	7	male	no
II	3	93	ad libitum	8	female	no
II	3	93	ad libitum	9	male	no
II	3	93	ad libitum	10	male	no
II	3	93	ad libitum	11	female	no
II	3	93	ad libitum	12	female	no
II	3	93	ad libitum	13	female	no
II	3	93	ad libitum	14	male	no
II	3	93	ad libitum	15	male	no
II	3	93	ad libitum	16	female	no
II	3	94	food restriction	1	male	no
II	3	94	food restriction	2	female	no
II	3	94	food restriction	3	male	no
II	3	94	food restriction	4	female	no
II	3	94	food restriction	5	female	no
II	3	94	food restriction	6	male	no
II	3	94	food restriction	7	male	no
II	3	94	food restriction	8	male	no
II	3	94	food restriction	9	female	no
II	3	94	food restriction	10	male	no
II	3	94	food restriction	11	female	no
II	3	94	food restriction	12	male	no
II	3	94	food restriction	13	female	no
II	3	94	food restriction	14	female	no
II	3	94	food restriction	15	female	no
II	3	95	food restriction	1	male	no
II	3	95	food restriction	2	female	no
II	3	95	food restriction	3	female	no
II	3	95	food restriction	4	female	no
II	3	95	food restriction	5	female	no
II	3	95	food restriction	6	female	no
II	3	95	food restriction	7	male	no
II	3	95	food restriction	8	male	no
II	3	95	food restriction	9	male	no
II	3	95	food restriction	10	female	no
II	3	95	food restriction	11	female	no
II	3	95	food restriction	12	female	no
II	3	107	ad libitum	1	male	no
II	3	107	ad libitum	2	male	no
II	3	107	ad libitum	3	male	no
II	3	107	ad libitum	4	male	no
II	3	107	ad libitum	5	male	no
II	3	107	ad libitum	6	male	no
II	3	107	ad libitum	7	male	no
II	3	107	ad libitum	8	female	no
II	3	107	ad libitum	9	female	no
II	3	107	ad libitum	10	male	no
II	3	109	food restriction	1	male	no
II	3	109	food restriction	2	male	no
II	3	109	food restriction	3	male	no
II	3	109	food restriction	4	male	no
II	3	109	food restriction	5	male	no
II	3	109	food restriction	6	female	no
II	3	109	food restriction	7	female	no
II	3	109	food restriction	8	male	no
II	3	109	food restriction	9	female	no
II	3	109	food restriction	10	male	no
II	3	109	food restriction	11	female	no
II	3	109	food restriction	12	female	no
II	3	110	food restriction	1	male	no
II	3	110	food restriction	2	female	no
II	3	110	food restriction	3	male	no
II	3	110	food restriction	4	male	no
II	3	110	food restriction	5	female	no
II	3	110	food restriction	6	male	no
II	3	110	food restriction	7	male	no
II	3	110	food restriction	8	female	no
II	3	110	food restriction	9	male	no
II	3	110	food restriction	10	male	no
II	3	110	food restriction	11	female	no
II	3	111	food restriction	1	male	no
II	3	111	food restriction	2	female	no
II	3	111	food restriction	3	female	no
II	3	111	food restriction	4	male	no
II	3	111	food restriction	5	male	no
II	3	111	food restriction	6	male	no
II	3	111	food restriction	7	male	no
II	3	111	food restriction	8	female	no
II	3	111	food restriction	9	female	no
II	3	111	food restriction	10	male	no
II	3	111	food restriction	11	male	no
II	3	111	food restriction	12	male	no
II	3	111	food restriction	13	female	no
II	3	111	food restriction	14	male	no
II	3	112	ad libitum	1	female	no
II	3	112	ad libitum	2	female	no
II	3	112	ad libitum	3	male	no
II	3	112	ad libitum	4	male	no
II	3	112	ad libitum	5	male	no
II	3	112	ad libitum	6	male	no
II	3	112	ad libitum	7	female	no
II	3	112	ad libitum	8	female	no
II	3	112	ad libitum	9	male	no
II	3	112	ad libitum	10	male	no
II	3	112	ad libitum	11	female	no
II	3	112	ad libitum	12	female	no
II	3	112	ad libitum	13	female	no
II	3	112	ad libitum	14	male	no
II	3	114	ad libitum	1	female	no
II	3	114	ad libitum	2	female	no
II	3	114	ad libitum	3	male	no
II	3	114	ad libitum	4	male	no
II	3	114	ad libitum	5	male	no
II	3	114	ad libitum	6	male	no
II	3	114	ad libitum	7	male	no
II	3	114	ad libitum	8	male	no
II	3	114	ad libitum	9	male	no
II	3	114	ad libitum	10	male	no
II	3	114	ad libitum	11	female	no
II	3	114	ad libitum	12	male	no
II	3	114	ad libitum	13	female	no
II	3	114	ad libitum	14	male	no
II	3	114	ad libitum	15	male	no
II	3	114	ad libitum	16	male	no
II	3	116	food restriction	1	female	no
II	3	116	food restriction	2	male	no
II	3	116	food restriction	3	male	no
II	3	116	food restriction	4	male	no
II	3	116	food restriction	6	male	no
II	3	116	food restriction	7	male	no
II	3	116	food restriction	8	male	no
II	3	116	food restriction	9	female	no
II	3	116	food restriction	10	female	no
II	3	116	food restriction	11	male	no
II	3	116	food restriction	12	male	no
II	3	116	food restriction	13	male	no
II	3	116	food restriction	14	male	no
II	3	116	food restriction	15	male	yes
II	3	116	food restriction	16	male	no
II	3	118	ad libitum	1	male	no
II	3	118	ad libitum	2	male	no
II	3	118	ad libitum	3	male	no
II	3	118	ad libitum	4	male	no
II	3	118	ad libitum	5	male	no
II	3	118	ad libitum	6	male	no
II	3	118	ad libitum	7	male	no
II	3	118	ad libitum	8	female	no
II	3	118	ad libitum	9	female	no
II	3	118	ad libitum	10	male	no
II	3	118	ad libitum	11	female	no
II	3	118	ad libitum	12	male	no
II	3	118	ad libitum	13	male	no
II	3	118	ad libitum	14	male	no
II	3	120	food restriction	1	male	no
II	3	120	food restriction	2	male	no
II	3	120	food restriction	3	male	no
II	3	120	food restriction	5	male	no
II	3	120	food restriction	6	female	no
II	3	120	food restriction	7	female	no
II	3	120	food restriction	8	male	no
II	3	127	food restriction	1	female	no
II	3	127	food restriction	2	female	no
II	3	127	food restriction	3	female	no
II	3	127	food restriction	4	male	no
II	3	127	food restriction	5	male	no
II	3	127	food restriction	6	female	no
II	3	127	food restriction	7	female	no
II	3	127	food restriction	8	female	no
II	3	127	food restriction	9	male	no
II	3	127	food restriction	10	female	no
II	3	127	food restriction	11	male	no
II	3	128	food restriction	1	female	no
II	3	128	food restriction	2	female	no
II	3	128	food restriction	3	male	no
II	3	128	food restriction	4	male	no
II	3	128	food restriction	5	female	no
II	3	128	food restriction	6	female	no
II	3	128	food restriction	7	female	no
II	3	128	food restriction	8	female	no
II	3	128	food restriction	9	female	no
II	3	128	food restriction	10	male	no
II	3	128	food restriction	11	male	no
II	3	128	food restriction	12	male	yes
II	3	128	food restriction	13	male	yes
II	3	128	food restriction	14	male	no
II	3	128	food restriction	15	male	no
II	3	128	food restriction	16	male	no
II	3	128	food restriction	17	female	yes
II	3	128	food restriction	18	female	no
II	3	130	food restriction	2	female	no
II	3	130	food restriction	3	male	no
II	3	130	food restriction	4	female	no
II	3	130	food restriction	5	female	no
II	3	130	food restriction	6	male	no
II	3	130	food restriction	7	male	no
II	3	130	food restriction	8	female	no
II	3	130	food restriction	9	male	no
II	3	130	food restriction	10	male	no
II	3	132	ad libitum	1	male	no
II	3	132	ad libitum	2	female	no
II	3	132	ad libitum	3	female	no
II	3	132	ad libitum	4	male	no
II	3	132	ad libitum	5	female	no
II	3	132	ad libitum	6	female	no
II	3	132	ad libitum	7	female	no
II	3	132	ad libitum	8	male	no
II	3	132	ad libitum	9	male	no
II	3	132	ad libitum	10	female	no
II	3	132	ad libitum	11	female	no
II	3	132	ad libitum	12	male	no
II	3	132	ad libitum	13	male	yes
II	3	132	ad libitum	14	male	no
II	3	132	ad libitum	15	female	no
II	3	132	ad libitum	16	female	no
II	3	134	food restriction	1	male	no
II	3	134	food restriction	2	male	no
II	3	134	food restriction	3	male	no
II	3	134	food restriction	4	female	no
II	3	134	food restriction	5	male	no
II	3	134	food restriction	6	male	no
II	3	134	food restriction	7	female	no
II	3	134	food restriction	8	male	no
II	3	134	food restriction	9	male	no
II	3	134	food restriction	10	male	no
II	3	134	food restriction	11	female	no
II	3	134	food restriction	12	male	no
II	3	134	food restriction	13	female	no
II	3	134	food restriction	15	male	no
II	3	134	food restriction	16	female	no
II	3	145	ad libitum	1	female	no
II	3	145	ad libitum	2	male	no
II	3	145	ad libitum	3	male	no
II	3	145	ad libitum	4	female	no
II	3	145	ad libitum	5	female	no
II	3	145	ad libitum	6	male	no
II	3	145	ad libitum	7	female	no
II	3	145	ad libitum	8	female	no
II	3	145	ad libitum	9	female	no
II	3	145	ad libitum	10	female	no
II	3	145	ad libitum	11	female	no
II	3	145	ad libitum	12	female	no
II	3	145	ad libitum	13	male	no
II	3	148	food restriction	1	female	no
II	3	148	food restriction	2	female	no
II	3	148	food restriction	3	male	no
II	3	148	food restriction	4	male	yes
II	3	148	food restriction	5	male	no
II	3	148	food restriction	6	male	no
II	3	148	food restriction	7	male	no
II	3	148	food restriction	8	male	no
II	3	148	food restriction	9	male	no
II	3	148	food restriction	10	female	no
II	3	148	food restriction	11	female	no
II	3	148	food restriction	12	female	no
II	3	148	food restriction	13	female	no
II	3	148	food restriction	14	male	no
II	3	148	food restriction	15	female	no
II	3	148	food restriction	16	female	yes
II	3	152	food restriction	1	male	no
II	3	152	food restriction	2	female	no
II	3	152	food restriction	3	male	no
II	3	152	food restriction	4	male	no
II	3	152	food restriction	5	female	no
II	3	152	food restriction	7	male	no
II	3	152	food restriction	8	female	yes
II	3	152	food restriction	9	female	no
II	3	152	food restriction	10	female	no
II	3	152	food restriction	11	female	no
II	3	152	food restriction	12	male	no
II	3	152	food restriction	13	female	no
II	3	152	food restriction	14	female	no
III	1	3	food restriction	1	female	no
III	1	3	food restriction	2	male	no
III	1	3	food restriction	3	male	no
III	1	3	food restriction	4	female	no
III	1	3	food restriction	5	male	no
III	1	3	food restriction	6	female	no
III	1	3	food restriction	7	male	no
III	1	3	food restriction	9	female	no
III	1	3	food restriction	10	female	no
III	1	3	food restriction	11	male	no
III	1	3	food restriction	12	male	no
III	1	3	food restriction	13	female	no
III	1	7	food restriction	1	female	no
III	1	7	food restriction	2	male	no
III	1	7	food restriction	3	male	no
III	1	7	food restriction	4	male	no
III	1	7	food restriction	5	male	no
III	1	7	food restriction	6	male	no
III	1	7	food restriction	7	male	no
III	1	7	food restriction	8	male	no
III	1	7	food restriction	9	male	no
III	1	7	food restriction	10	female	no
III	1	7	food restriction	11	male	no
III	1	7	food restriction	12	female	no
III	1	9	food restriction	1	female	no
III	1	9	food restriction	2	male	no
III	1	9	food restriction	3	female	no
III	1	9	food restriction	4	male	no
III	1	9	food restriction	5	female	no
III	1	9	food restriction	6	female	no
III	1	9	food restriction	7	male	no
III	1	9	food restriction	8	male	no
III	1	9	food restriction	9	male	no
III	1	9	food restriction	10	female	no
III	1	9	food restriction	11	female	no
III	1	9	food restriction	12	female	no
III	1	9	food restriction	13	female	no
III	1	9	food restriction	14	female	no
III	1	9	food restriction	15	female	no
III	1	9	food restriction	16	female	no
III	1	9	food restriction	17	male	no
III	1	11	ad libitum	1	male	no
III	1	11	ad libitum	2	female	no
III	1	11	ad libitum	3	female	no
III	1	11	ad libitum	4	male	no
III	1	11	ad libitum	5	male	no
III	1	11	ad libitum	6	male	no
III	1	11	ad libitum	7	male	no
III	1	11	ad libitum	8	male	no
III	1	11	ad libitum	9	female	no
III	1	11	ad libitum	10	male	no
III	1	11	ad libitum	11	male	no
III	1	11	ad libitum	12	male	no
III	1	11	ad libitum	13	female	no
III	1	11	ad libitum	14	female	no
III	1	11	ad libitum	15	female	no
III	1	11	ad libitum	16	female	no
III	1	11	ad libitum	17	female	no
III	1	12	food restriction	1	female	no
III	1	12	food restriction	2	female	no
III	1	12	food restriction	3	male	no
III	1	12	food restriction	4	male	no
III	1	12	food restriction	5	female	no
III	1	12	food restriction	6	male	no
III	1	12	food restriction	7	male	no
III	1	12	food restriction	8	female	no
III	1	12	food restriction	10	female	no
III	1	12	food restriction	11	female	no
III	1	12	food restriction	12	male	no
III	1	12	food restriction	13	female	no
III	1	12	food restriction	14	male	no
III	1	13	ad libitum	1	male	no
III	1	13	ad libitum	2	male	no
III	1	13	ad libitum	3	male	no
III	1	13	ad libitum	4	female	no
III	1	13	ad libitum	5	female	no
III	1	13	ad libitum	6	female	no
III	1	13	ad libitum	7	male	no
III	1	13	ad libitum	8	female	no
III	1	13	ad libitum	9	male	no
III	1	13	ad libitum	10	male	no
III	1	13	ad libitum	11	female	no
III	1	13	ad libitum	12	male	no
III	1	15	food restriction	1	male	no
III	1	15	food restriction	2	female	no
III	1	15	food restriction	4	male	no
III	1	15	food restriction	5	female	no
III	1	15	food restriction	6	female	no
III	1	15	food restriction	7	male	no
III	1	15	food restriction	8	male	no
III	1	15	food restriction	9	male	no
III	1	15	food restriction	10	female	no
III	1	15	food restriction	11	male	no
III	1	15	food restriction	12	female	no
III	1	15	food restriction	13	male	no
III	1	16	ad libitum	1	female	no
III	1	16	ad libitum	2	female	no
III	1	16	ad libitum	3	male	no
III	1	16	ad libitum	4	male	no
III	1	16	ad libitum	5	male	no
III	1	16	ad libitum	6	female	no
III	1	16	ad libitum	7	male	no
III	1	16	ad libitum	8	female	no
III	1	16	ad libitum	9	female	no
III	1	16	ad libitum	10	male	no
III	1	16	ad libitum	12	female	no
III	1	16	ad libitum	13	female	no
III	1	16	ad libitum	14	male	no
III	1	16	ad libitum	15	male	no
III	1	18	ad libitum	1	male	no
III	1	18	ad libitum	2	male	no
III	1	18	ad libitum	3	male	no
III	1	18	ad libitum	4	male	no
III	1	18	ad libitum	5	male	no
III	1	18	ad libitum	6	male	no
III	1	18	ad libitum	7	male	no
III	1	18	ad libitum	8	male	no
III	1	18	ad libitum	9	female	no
III	1	18	ad libitum	10	male	no
III	1	18	ad libitum	11	female	no
III	1	18	ad libitum	12	male	no
III	1	18	ad libitum	13	male	no
III	1	18	ad libitum	14	female	no
III	1	19	food restriction	1	male	no
III	1	19	food restriction	2	female	no
III	1	19	food restriction	3	female	no
III	1	19	food restriction	4	male	no
III	1	19	food restriction	5	female	no
III	1	19	food restriction	6	female	no
III	1	19	food restriction	7	female	no
III	1	19	food restriction	8	female	no
III	1	19	food restriction	9	female	no
III	1	19	food restriction	10	male	no
III	1	19	food restriction	11	female	no
III	1	19	food restriction	12	male	no
III	1	19	food restriction	13	male	no
III	2	75	ad libitum	1	male	no
III	2	75	ad libitum	2	male	no
III	2	75	ad libitum	3	female	no
III	2	75	ad libitum	4	female	no
III	2	75	ad libitum	5	female	no
III	2	75	ad libitum	6	male	no
III	2	75	ad libitum	8	female	no
III	2	75	ad libitum	9	male	no
III	2	75	ad libitum	10	male	no
III	2	75	ad libitum	11	female	yes
III	2	77	food restriction	1	male	no
III	2	77	food restriction	2	female	no
III	2	77	food restriction	3	female	no
III	2	77	food restriction	4	female	no
III	2	77	food restriction	5	female	no
III	2	77	food restriction	6	female	no
III	2	77	food restriction	7	male	no
III	2	77	food restriction	8	male	no
III	2	77	food restriction	9	female	no
III	2	77	food restriction	10	female	no
III	2	77	food restriction	11	female	no
III	2	77	food restriction	12	female	no
III	2	77	food restriction	13	male	no
III	2	66	ad libitum	2	male	no
III	2	66	ad libitum	4	female	yes
III	2	66	ad libitum	5	male	no
III	2	66	ad libitum	6	male	yes
III	2	66	ad libitum	7	male	yes
III	2	66	ad libitum	8	male	yes
III	2	66	ad libitum	9	female	yes
III	2	66	ad libitum	13	female	yes
III	2	66	ad libitum	15	male	no
III	2	66	ad libitum	16	male	no
III	2	73	food restriction	1	male	no
III	2	73	food restriction	2	male	no
III	2	73	food restriction	3	male	no
III	2	73	food restriction	4	male	no
III	2	73	food restriction	5	male	no
III	2	73	food restriction	6	female	no
III	2	73	food restriction	7	male	no
III	2	73	food restriction	8	male	no
III	2	73	food restriction	9	male	no
III	2	73	food restriction	10	female	no
III	2	73	food restriction	11	female	no
III	2	73	food restriction	12	female	no
III	2	73	food restriction	13	male	no
III	2	73	food restriction	14	female	no
III	2	29	ad libitum	1	female	no
III	2	29	ad libitum	2	female	no
III	2	29	ad libitum	3	male	no
III	2	29	ad libitum	4	male	no
III	2	29	ad libitum	5	female	no
III	2	29	ad libitum	6	female	no
III	2	29	ad libitum	7	male	no
III	2	29	ad libitum	8	female	no
III	2	29	ad libitum	9	female	no
III	2	29	ad libitum	10	female	no
III	2	29	ad libitum	11	female	no
III	2	30	ad libitum	1	male	no
III	2	30	ad libitum	2	male	no
III	2	30	ad libitum	3	male	no
III	2	30	ad libitum	4	male	no
III	2	30	ad libitum	5	female	no
III	2	30	ad libitum	6	male	no
III	2	30	ad libitum	7	female	no
III	2	30	ad libitum	8	male	no
III	2	30	ad libitum	9	male	no
III	2	30	ad libitum	10	male	no
III	2	30	ad libitum	11	male	no
III	2	30	ad libitum	12	female	no
III	2	30	ad libitum	13	female	no
III	2	30	ad libitum	14	male	no
III	2	30	ad libitum	15	male	no
III	2	30	ad libitum	16	female	no
III	2	30	ad libitum	17	male	no
III	2	51	ad libitum	1	male	no
III	2	51	ad libitum	2	female	no
III	2	51	ad libitum	3	male	no
III	2	51	ad libitum	4	female	no
III	2	51	ad libitum	5	male	no
III	2	51	ad libitum	6	male	no
III	2	51	ad libitum	7	male	no
III	2	51	ad libitum	8	female	no
III	2	51	ad libitum	9	female	no
III	2	51	ad libitum	10	male	no
III	2	51	ad libitum	11	female	no
III	2	51	ad libitum	12	male	no
III	2	51	ad libitum	13	female	no
III	2	51	ad libitum	14	male	no
III	2	34	ad libitum	1	female	no
III	2	34	ad libitum	2	female	yes
III	2	34	ad libitum	3	female	no
III	2	34	ad libitum	4	male	no
III	2	34	ad libitum	5	male	no
III	2	34	ad libitum	6	male	no
III	2	34	ad libitum	7	female	no
III	2	34	ad libitum	8	male	no
III	2	34	ad libitum	9	female	no
III	2	34	ad libitum	10	female	no
III	2	34	ad libitum	11	male	no
III	2	34	ad libitum	12	male	no
III	2	34	ad libitum	13	female	no
III	2	34	ad libitum	14	female	no
III	2	72	food restriction	1	male	no
III	2	72	food restriction	2	female	no
III	2	72	food restriction	3	male	no
III	2	72	food restriction	4	female	no
III	2	72	food restriction	5	female	no
III	2	72	food restriction	6	male	no
III	2	72	food restriction	7	female	no
III	2	72	food restriction	8	female	no
III	2	72	food restriction	9	female	no
III	2	72	food restriction	10	male	no
III	2	72	food restriction	11	female	no
III	2	72	food restriction	12	male	no
III	2	72	food restriction	13	male	yes
III	3	83	food restriction	1	female	no
III	3	83	food restriction	2	male	no
III	3	83	food restriction	3	male	no
III	3	83	food restriction	4	male	no
III	3	83	food restriction	5	male	no
III	3	83	food restriction	6	female	no
III	3	83	food restriction	7	female	no
III	3	83	food restriction	8	female	no
III	3	83	food restriction	9	female	no
III	3	83	food restriction	10	male	no
III	3	83	food restriction	11	female	no
III	3	83	food restriction	12	female	no
III	3	83	food restriction	13	female	no
III	3	83	food restriction	14	male	no
III	3	85	food restriction	1	male	no
III	3	85	food restriction	2	male	no
III	3	85	food restriction	3	male	no
III	3	85	food restriction	4	male	no
III	3	85	food restriction	5	female	no
III	3	85	food restriction	6	female	no
III	3	85	food restriction	7	male	no
III	3	85	food restriction	8	male	no
III	3	85	food restriction	9	male	no
III	3	85	food restriction	10	female	no
III	3	90	food restriction	1	female	no
III	3	90	food restriction	2	male	no
III	3	90	food restriction	3	male	no
III	3	90	food restriction	4	male	no
III	3	90	food restriction	5	male	no
III	3	90	food restriction	6	female	no
III	3	90	food restriction	7	female	no
III	3	90	food restriction	8	female	no
III	3	90	food restriction	9	female	no
III	3	90	food restriction	10	female	no
III	3	90	food restriction	11	female	no
III	3	90	food restriction	12	male	no
III	3	90	food restriction	13	male	no
III	3	90	food restriction	14	male	no
III	3	90	food restriction	15	female	no
III	3	91	ad libitum	1	male	no
III	3	91	ad libitum	2	female	no
III	3	91	ad libitum	3	male	no
III	3	91	ad libitum	4	female	no
III	3	91	ad libitum	5	male	no
III	3	91	ad libitum	6	female	no
III	3	91	ad libitum	7	male	yes
III	3	91	ad libitum	8	male	no
III	3	91	ad libitum	9	male	no
III	3	91	ad libitum	10	female	no
III	3	91	ad libitum	11	male	no
III	3	91	ad libitum	12	male	no
III	3	91	ad libitum	13	male	no
III	3	91	ad libitum	14	male	no
III	3	91	ad libitum	15	male	no
III	3	93	ad libitum	1	male	no
III	3	93	ad libitum	2	female	no
III	3	93	ad libitum	3	female	no
III	3	93	ad libitum	4	male	no
III	3	93	ad libitum	5	female	no
III	3	93	ad libitum	6	male	no
III	3	93	ad libitum	7	male	no
III	3	93	ad libitum	8	female	no
III	3	93	ad libitum	9	male	no
III	3	93	ad libitum	10	male	no
III	3	93	ad libitum	11	female	no
III	3	93	ad libitum	12	female	no
III	3	93	ad libitum	13	female	no
III	3	93	ad libitum	14	male	no
III	3	93	ad libitum	15	male	no
III	3	93	ad libitum	16	female	no
III	3	94	food restriction	1	male	no
III	3	94	food restriction	2	female	no
III	3	94	food restriction	3	male	no
III	3	94	food restriction	4	female	no
III	3	94	food restriction	5	female	no
III	3	94	food restriction	6	male	no
III	3	94	food restriction	7	male	no
III	3	94	food restriction	8	male	no
III	3	94	food restriction	9	female	no
III	3	94	food restriction	10	male	no
III	3	94	food restriction	11	female	no
III	3	94	food restriction	12	male	no
III	3	94	food restriction	13	female	no
III	3	94	food restriction	14	female	no
III	3	94	food restriction	15	female	no
III	3	95	food restriction	1	male	no
III	3	95	food restriction	2	female	no
III	3	95	food restriction	3	female	no
III	3	95	food restriction	4	female	no
III	3	95	food restriction	5	female	no
III	3	95	food restriction	6	female	no
III	3	95	food restriction	7	male	no
III	3	95	food restriction	8	male	no
III	3	95	food restriction	9	male	no
III	3	95	food restriction	10	female	no
III	3	95	food restriction	11	female	no
III	3	95	food restriction	12	female	no
III	3	107	ad libitum	1	male	no
III	3	107	ad libitum	2	male	no
III	3	107	ad libitum	3	male	no
III	3	107	ad libitum	4	male	no
III	3	107	ad libitum	5	male	no
III	3	107	ad libitum	6	male	no
III	3	107	ad libitum	7	male	no
III	3	107	ad libitum	8	female	no
III	3	107	ad libitum	9	female	no
III	3	107	ad libitum	10	male	no
III	3	109	food restriction	1	male	no
III	3	109	food restriction	2	male	no
III	3	109	food restriction	3	male	no
III	3	109	food restriction	4	male	no
III	3	109	food restriction	5	male	no
III	3	109	food restriction	6	female	no
III	3	109	food restriction	7	female	no
III	3	109	food restriction	8	male	no
III	3	109	food restriction	9	female	no
III	3	109	food restriction	10	male	no
III	3	109	food restriction	11	female	no
III	3	109	food restriction	12	female	no
III	3	110	food restriction	1	male	no
III	3	110	food restriction	2	female	no
III	3	110	food restriction	3	male	no
III	3	110	food restriction	4	male	no
III	3	110	food restriction	5	female	no
III	3	110	food restriction	6	male	no
III	3	110	food restriction	7	male	no
III	3	110	food restriction	8	female	no
III	3	110	food restriction	9	male	no
III	3	110	food restriction	10	male	no
III	3	110	food restriction	11	female	no
III	3	111	food restriction	1	male	no
III	3	111	food restriction	2	female	no
III	3	111	food restriction	3	female	no
III	3	111	food restriction	4	male	no
III	3	111	food restriction	5	male	no
III	3	111	food restriction	6	male	no
III	3	111	food restriction	7	male	no
III	3	111	food restriction	8	female	no
III	3	111	food restriction	9	female	no
III	3	111	food restriction	10	male	yes
III	3	111	food restriction	11	male	no
III	3	111	food restriction	12	male	no
III	3	111	food restriction	13	female	no
III	3	111	food restriction	14	male	no
III	3	112	ad libitum	1	female	no
III	3	112	ad libitum	2	female	no
III	3	112	ad libitum	3	male	no
III	3	112	ad libitum	4	male	no
III	3	112	ad libitum	5	male	no
III	3	112	ad libitum	6	male	no
III	3	112	ad libitum	7	female	no
III	3	112	ad libitum	8	female	no
III	3	112	ad libitum	9	male	no
III	3	112	ad libitum	10	male	no
III	3	112	ad libitum	11	female	no
III	3	112	ad libitum	12	female	no
III	3	112	ad libitum	13	female	no
III	3	112	ad libitum	14	male	no
III	3	114	ad libitum	1	female	no
III	3	114	ad libitum	2	female	no
III	3	114	ad libitum	3	male	no
III	3	114	ad libitum	4	male	no
III	3	114	ad libitum	5	male	no
III	3	114	ad libitum	6	male	yes
III	3	114	ad libitum	7	male	no
III	3	114	ad libitum	8	male	no
III	3	114	ad libitum	9	male	no
III	3	114	ad libitum	10	male	no
III	3	114	ad libitum	11	female	no
III	3	114	ad libitum	12	male	no
III	3	114	ad libitum	13	female	no
III	3	114	ad libitum	14	male	no
III	3	114	ad libitum	15	male	no
III	3	114	ad libitum	16	male	no
III	3	116	food restriction	1	female	no
III	3	116	food restriction	2	male	no
III	3	116	food restriction	3	male	no
III	3	116	food restriction	4	male	no
III	3	116	food restriction	6	male	no
III	3	116	food restriction	7	male	no
III	3	116	food restriction	8	male	no
III	3	116	food restriction	9	female	no
III	3	116	food restriction	10	female	no
III	3	116	food restriction	11	male	no
III	3	116	food restriction	12	male	no
III	3	116	food restriction	13	male	no
III	3	116	food restriction	14	male	no
III	3	116	food restriction	16	male	no
III	3	118	ad libitum	1	male	no
III	3	118	ad libitum	2	male	no
III	3	118	ad libitum	3	male	no
III	3	118	ad libitum	4	male	no
III	3	118	ad libitum	5	male	no
III	3	118	ad libitum	6	male	no
III	3	118	ad libitum	7	male	no
III	3	118	ad libitum	8	female	no
III	3	118	ad libitum	9	female	no
III	3	118	ad libitum	10	male	no
III	3	118	ad libitum	11	female	no
III	3	118	ad libitum	12	male	no
III	3	118	ad libitum	13	male	no
III	3	118	ad libitum	14	male	no
III	3	120	food restriction	1	male	no
III	3	120	food restriction	2	male	no
III	3	120	food restriction	3	male	yes
III	3	120	food restriction	5	male	no
III	3	120	food restriction	6	female	yes
III	3	120	food restriction	7	female	no
III	3	120	food restriction	8	male	no
III	3	127	food restriction	1	female	no
III	3	127	food restriction	2	female	no
III	3	127	food restriction	3	female	no
III	3	127	food restriction	4	male	no
III	3	127	food restriction	5	male	no
III	3	127	food restriction	6	female	no
III	3	127	food restriction	7	female	no
III	3	127	food restriction	8	female	no
III	3	127	food restriction	9	male	no
III	3	127	food restriction	10	female	no
III	3	127	food restriction	11	male	no
III	3	128	food restriction	1	female	no
III	3	128	food restriction	2	female	no
III	3	128	food restriction	3	male	no
III	3	128	food restriction	4	male	no
III	3	128	food restriction	5	female	no
III	3	128	food restriction	6	female	no
III	3	128	food restriction	7	female	no
III	3	128	food restriction	8	female	no
III	3	128	food restriction	9	female	no
III	3	128	food restriction	10	male	no
III	3	128	food restriction	11	male	no
III	3	128	food restriction	14	male	no
III	3	128	food restriction	15	male	no
III	3	128	food restriction	16	male	no
III	3	128	food restriction	18	female	no
III	3	130	food restriction	2	female	no
III	3	130	food restriction	3	male	no
III	3	130	food restriction	4	female	no
III	3	130	food restriction	5	female	no
III	3	130	food restriction	6	male	no
III	3	130	food restriction	7	male	no
III	3	130	food restriction	8	female	no
III	3	130	food restriction	9	male	no
III	3	130	food restriction	10	male	no
III	3	132	ad libitum	1	male	no
III	3	132	ad libitum	2	female	no
III	3	132	ad libitum	3	female	no
III	3	132	ad libitum	4	male	no
III	3	132	ad libitum	5	female	no
III	3	132	ad libitum	6	female	no
III	3	132	ad libitum	7	female	no
III	3	132	ad libitum	8	male	no
III	3	132	ad libitum	9	male	no
III	3	132	ad libitum	10	female	no
III	3	132	ad libitum	11	female	no
III	3	132	ad libitum	12	male	no
III	3	132	ad libitum	14	male	no
III	3	132	ad libitum	15	female	no
III	3	132	ad libitum	16	female	no
III	3	134	food restriction	1	male	no
III	3	134	food restriction	2	male	no
III	3	134	food restriction	3	male	no
III	3	134	food restriction	4	female	no
III	3	134	food restriction	5	male	no
III	3	134	food restriction	6	male	no
III	3	134	food restriction	7	female	no
III	3	134	food restriction	8	male	no
III	3	134	food restriction	9	male	no
III	3	134	food restriction	10	male	no
III	3	134	food restriction	11	female	no
III	3	134	food restriction	12	male	no
III	3	134	food restriction	13	female	no
III	3	134	food restriction	15	male	no
III	3	134	food restriction	16	female	no
III	3	145	ad libitum	1	female	no
III	3	145	ad libitum	2	male	no
III	3	145	ad libitum	3	male	no
III	3	145	ad libitum	4	female	no
III	3	145	ad libitum	5	female	no
III	3	145	ad libitum	6	male	no
III	3	145	ad libitum	7	female	no
III	3	145	ad libitum	8	female	no
III	3	145	ad libitum	9	female	no
III	3	145	ad libitum	10	female	no
III	3	145	ad libitum	11	female	no
III	3	145	ad libitum	12	female	no
III	3	145	ad libitum	13	male	no
III	3	148	food restriction	1	female	no
III	3	148	food restriction	2	female	no
III	3	148	food restriction	3	male	no
III	3	148	food restriction	5	male	no
III	3	148	food restriction	6	male	no
III	3	148	food restriction	7	male	no
III	3	148	food restriction	8	male	no
III	3	148	food restriction	9	male	no
III	3	148	food restriction	10	female	no
III	3	148	food restriction	11	female	no
III	3	148	food restriction	12	female	no
III	3	148	food restriction	13	female	no
III	3	148	food restriction	14	male	no
III	3	148	food restriction	15	female	no
III	3	152	food restriction	1	male	no
III	3	152	food restriction	2	female	no
III	3	152	food restriction	3	male	no
III	3	152	food restriction	4	male	no
III	3	152	food restriction	5	female	no
III	3	152	food restriction	7	male	no
III	3	152	food restriction	9	female	no
III	3	152	food restriction	10	female	no
III	3	152	food restriction	11	female	no
III	3	152	food restriction	12	male	no
III	3	152	food restriction	13	female	no
III	3	152	food restriction	14	female	no
IV	1	3	food restriction	1	female	no
IV	1	3	food restriction	2	male	no
IV	1	3	food restriction	3	male	no
IV	1	3	food restriction	4	female	no
IV	1	3	food restriction	5	male	no
IV	1	3	food restriction	6	female	no
IV	1	3	food restriction	7	male	no
IV	1	3	food restriction	9	female	no
IV	1	3	food restriction	10	female	no
IV	1	3	food restriction	11	male	no
IV	1	3	food restriction	12	male	no
IV	1	3	food restriction	13	female	no
IV	1	7	food restriction	1	female	no
IV	1	7	food restriction	2	male	no
IV	1	7	food restriction	3	male	no
IV	1	7	food restriction	4	male	no
IV	1	7	food restriction	5	male	no
IV	1	7	food restriction	6	male	no
IV	1	7	food restriction	7	male	no
IV	1	7	food restriction	8	male	no
IV	1	7	food restriction	9	male	no
IV	1	7	food restriction	10	female	no
IV	1	7	food restriction	11	male	no
IV	1	7	food restriction	12	female	no
IV	1	9	food restriction	1	female	no
IV	1	9	food restriction	2	male	no
IV	1	9	food restriction	3	female	no
IV	1	9	food restriction	4	male	no
IV	1	9	food restriction	5	female	no
IV	1	9	food restriction	6	female	no
IV	1	9	food restriction	7	male	yes
IV	1	9	food restriction	8	male	no
IV	1	9	food restriction	9	male	no
IV	1	9	food restriction	10	female	no
IV	1	9	food restriction	11	female	no
IV	1	9	food restriction	12	female	no
IV	1	9	food restriction	13	female	no
IV	1	9	food restriction	14	female	no
IV	1	9	food restriction	15	female	no
IV	1	9	food restriction	16	female	no
IV	1	9	food restriction	17	male	yes
IV	1	11	ad libitum	1	male	no
IV	1	11	ad libitum	2	female	no
IV	1	11	ad libitum	3	female	no
IV	1	11	ad libitum	4	male	no
IV	1	11	ad libitum	5	male	no
IV	1	11	ad libitum	6	male	no
IV	1	11	ad libitum	7	male	no
IV	1	11	ad libitum	8	male	no
IV	1	11	ad libitum	9	female	no
IV	1	11	ad libitum	10	male	no
IV	1	11	ad libitum	11	male	no
IV	1	11	ad libitum	12	male	no
IV	1	11	ad libitum	13	female	no
IV	1	11	ad libitum	14	female	no
IV	1	11	ad libitum	15	female	no
IV	1	11	ad libitum	16	female	yes
IV	1	11	ad libitum	17	female	no
IV	1	12	food restriction	1	female	no
IV	1	12	food restriction	2	female	no
IV	1	12	food restriction	3	male	no
IV	1	12	food restriction	4	male	no
IV	1	12	food restriction	5	female	no
IV	1	12	food restriction	6	male	no
IV	1	12	food restriction	7	male	no
IV	1	12	food restriction	8	female	no
IV	1	12	food restriction	10	female	no
IV	1	12	food restriction	11	female	no
IV	1	12	food restriction	12	male	no
IV	1	12	food restriction	13	female	no
IV	1	12	food restriction	14	male	no
IV	1	13	ad libitum	1	male	no
IV	1	13	ad libitum	2	male	no
IV	1	13	ad libitum	3	male	no
IV	1	13	ad libitum	4	female	no
IV	1	13	ad libitum	5	female	no
IV	1	13	ad libitum	6	female	no
IV	1	13	ad libitum	7	male	no
IV	1	13	ad libitum	8	female	no
IV	1	13	ad libitum	9	male	no
IV	1	13	ad libitum	10	male	no
IV	1	13	ad libitum	11	female	no
IV	1	13	ad libitum	12	male	no
IV	1	15	food restriction	1	male	no
IV	1	15	food restriction	2	female	no
IV	1	15	food restriction	4	male	no
IV	1	15	food restriction	5	female	no
IV	1	15	food restriction	6	female	no
IV	1	15	food restriction	7	male	no
IV	1	15	food restriction	8	male	no
IV	1	15	food restriction	9	male	no
IV	1	15	food restriction	10	female	no
IV	1	15	food restriction	11	male	no
IV	1	15	food restriction	12	female	no
IV	1	15	food restriction	13	male	no
IV	1	16	ad libitum	1	female	no
IV	1	16	ad libitum	2	female	no
IV	1	16	ad libitum	3	male	no
IV	1	16	ad libitum	4	male	no
IV	1	16	ad libitum	5	male	no
IV	1	16	ad libitum	6	female	yes
IV	1	16	ad libitum	7	male	no
IV	1	16	ad libitum	8	female	no
IV	1	16	ad libitum	9	female	no
IV	1	16	ad libitum	10	male	no
IV	1	16	ad libitum	12	female	no
IV	1	16	ad libitum	13	female	no
IV	1	16	ad libitum	14	male	no
IV	1	16	ad libitum	15	male	no
IV	1	18	ad libitum	1	male	no
IV	1	18	ad libitum	2	male	no
IV	1	18	ad libitum	3	male	no
IV	1	18	ad libitum	4	male	no
IV	1	18	ad libitum	5	male	no
IV	1	18	ad libitum	6	male	no
IV	1	18	ad libitum	7	male	no
IV	1	18	ad libitum	8	male	no
IV	1	18	ad libitum	9	female	no
IV	1	18	ad libitum	10	male	no
IV	1	18	ad libitum	11	female	no
IV	1	18	ad libitum	12	male	yes
IV	1	18	ad libitum	13	male	no
IV	1	18	ad libitum	14	female	no
IV	1	19	food restriction	1	male	no
IV	1	19	food restriction	2	female	no
IV	1	19	food restriction	3	female	no
IV	1	19	food restriction	4	male	no
IV	1	19	food restriction	5	female	no
IV	1	19	food restriction	6	female	no
IV	1	19	food restriction	7	female	no
IV	1	19	food restriction	8	female	no
IV	1	19	food restriction	9	female	no
IV	1	19	food restriction	10	male	no
IV	1	19	food restriction	11	female	no
IV	1	19	food restriction	12	male	no
IV	1	19	food restriction	13	male	no
IV	2	75	ad libitum	1	male	no
IV	2	75	ad libitum	2	male	no
IV	2	75	ad libitum	3	female	no
IV	2	75	ad libitum	4	female	no
IV	2	75	ad libitum	5	female	no
IV	2	75	ad libitum	6	male	no
IV	2	75	ad libitum	8	female	no
IV	2	75	ad libitum	9	male	no
IV	2	75	ad libitum	10	male	no
IV	2	77	food restriction	1	male	no
IV	2	77	food restriction	2	female	no
IV	2	77	food restriction	3	female	no
IV	2	77	food restriction	4	female	no
IV	2	77	food restriction	5	female	no
IV	2	77	food restriction	6	female	no
IV	2	77	food restriction	7	male	no
IV	2	77	food restriction	8	male	no
IV	2	77	food restriction	9	female	no
IV	2	77	food restriction	10	female	no
IV	2	77	food restriction	11	female	no
IV	2	77	food restriction	12	female	no
IV	2	77	food restriction	13	male	no
IV	2	66	ad libitum	2	male	no
IV	2	66	ad libitum	5	male	no
IV	2	66	ad libitum	15	male	no
IV	2	66	ad libitum	16	male	no
IV	2	73	food restriction	1	male	no
IV	2	73	food restriction	2	male	no
IV	2	73	food restriction	3	male	no
IV	2	73	food restriction	4	male	no
IV	2	73	food restriction	5	male	no
IV	2	73	food restriction	6	female	no
IV	2	73	food restriction	7	male	no
IV	2	73	food restriction	8	male	no
IV	2	73	food restriction	9	male	no
IV	2	73	food restriction	10	female	yes
IV	2	73	food restriction	11	female	no
IV	2	73	food restriction	12	female	no
IV	2	73	food restriction	13	male	no
IV	2	73	food restriction	14	female	no
IV	2	29	ad libitum	1	female	no
IV	2	29	ad libitum	2	female	no
IV	2	29	ad libitum	3	male	no
IV	2	29	ad libitum	4	male	no
IV	2	29	ad libitum	5	female	no
IV	2	29	ad libitum	6	female	no
IV	2	29	ad libitum	7	male	no
IV	2	29	ad libitum	8	female	no
IV	2	29	ad libitum	9	female	no
IV	2	29	ad libitum	10	female	no
IV	2	29	ad libitum	11	female	no
IV	2	30	ad libitum	1	male	no
IV	2	30	ad libitum	2	male	no
IV	2	30	ad libitum	3	male	no
IV	2	30	ad libitum	4	male	no
IV	2	30	ad libitum	5	female	no
IV	2	30	ad libitum	6	male	no
IV	2	30	ad libitum	7	female	no
IV	2	30	ad libitum	8	male	no
IV	2	30	ad libitum	9	male	no
IV	2	30	ad libitum	10	male	yes
IV	2	30	ad libitum	11	male	no
IV	2	30	ad libitum	12	female	no
IV	2	30	ad libitum	13	female	no
IV	2	30	ad libitum	14	male	no
IV	2	30	ad libitum	15	male	no
IV	2	30	ad libitum	16	female	no
IV	2	30	ad libitum	17	male	no
IV	2	51	ad libitum	1	male	no
IV	2	51	ad libitum	2	female	no
IV	2	51	ad libitum	3	male	no
IV	2	51	ad libitum	4	female	no
IV	2	51	ad libitum	5	male	no
IV	2	51	ad libitum	6	male	no
IV	2	51	ad libitum	7	male	no
IV	2	51	ad libitum	8	female	no
IV	2	51	ad libitum	9	female	no
IV	2	51	ad libitum	10	male	no
IV	2	51	ad libitum	11	female	no
IV	2	51	ad libitum	12	male	no
IV	2	51	ad libitum	13	female	no
IV	2	51	ad libitum	14	male	no
IV	2	34	ad libitum	1	female	no
IV	2	34	ad libitum	3	female	no
IV	2	34	ad libitum	4	male	no
IV	2	34	ad libitum	5	male	no
[truncated: 857 more rows]

## Sheet: maternal weight change
lactation period	experimental trial	ID of mother	feeding treatment	mother's prior weight (g)	maternal weight change (%)	ID of offspring	offspring sex	prior litter size	prior litter sex ratio (%)	offspring prior weight (g)	offspring weight change (%)	litter biomass change (%)	predicted maternal weight change (%)
I	1	3	food restriction	35.53	17.65	1	female	13	50	1.45	86.21	-7.53	1.2243
I	1	3	food restriction	35.53	17.65	2	male	13	50	1.6	75	-7.53	0.821371
I	1	3	food restriction	35.53	17.65	3	male	13	50	1.6	87.5	-7.53	1.27079
I	1	3	food restriction	35.53	17.65	4	female	13	50	1.63	84.05	-7.53	1.14672
I	1	3	food restriction	35.53	17.65	5	male	13	50	1.54	88.31	-7.53	1.29997
I	1	3	food restriction	35.53	17.65	6	female	13	50	1.63	90.18	-7.53	1.36729
I	1	3	food restriction	35.53	17.65	7	male	13	50	1.56	66.67	-7.53	0.521759
I	1	3	food restriction	35.53	17.65	9	female	13	50	1.59	82.39	-7.53	1.08706
I	1	3	food restriction	35.53	17.65	10	female	13	50	1.54	75.32	-7.53	0.833044
I	1	3	food restriction	35.53	17.65	11	male	13	50	1.66	68.67	-7.53	0.593955
I	1	3	food restriction	35.53	17.65	12	male	13	50	1.59	82.39	-7.53	1.08706
I	1	3	food restriction	35.53	17.65	13	female	13	50	1.53	83.01	-7.53	1.10923
I	1	11	ad libitum	40.41	13.83	1	male	17	52.94	1.67	73.65	0	1.68243
I	1	11	ad libitum	40.41	13.83	2	female	17	52.94	1.53	69.93	0	1.67981
I	1	11	ad libitum	40.41	13.83	3	female	17	52.94	1.51	39.07	0	1.65807
I	1	11	ad libitum	40.41	13.83	4	male	17	52.94	1.7	47.06	0	1.6637
I	1	11	ad libitum	40.41	13.83	5	male	17	52.94	1.72	68.6	0	1.67888
I	1	11	ad libitum	40.41	13.83	6	male	17	52.94	1.69	71.6	0	1.68098
I	1	11	ad libitum	40.41	13.83	7	male	17	52.94	1.6	75	0	1.68338
I	1	11	ad libitum	40.41	13.83	8	male	17	52.94	1.67	79.64	0	1.68665
I	1	11	ad libitum	40.41	13.83	9	female	17	52.94	1.71	46.2	0	1.66309
I	1	11	ad libitum	40.41	13.83	10	male	17	52.94	1.7	82.35	0	1.68856
I	1	11	ad libitum	40.41	13.83	11	male	17	52.94	1.72	86.05	0	1.69116
I	1	11	ad libitum	40.41	13.83	12	male	17	52.94	1.68	72.62	0	1.6817
I	1	11	ad libitum	40.41	13.83	13	female	17	52.94	1.52	71.05	0	1.6806
I	1	11	ad libitum	40.41	13.83	14	female	17	52.94	1.64	70.73	0	1.68037
I	1	11	ad libitum	40.41	13.83	15	female	17	52.94	1.69	71.6	0	1.68098
I	1	11	ad libitum	40.41	13.83	16	female	17	52.94	1.48	35.14	0	1.6553
I	1	11	ad libitum	40.41	13.83	17	female	17	52.94	1.55	87.1	0	1.6919
I	1	12	food restriction	38.24	9.65	1	female	14	46.15	1.65	95.76	0	1.98746
I	1	12	food restriction	38.24	9.65	2	female	14	46.15	1.69	102.96	0	2.24636
I	1	12	food restriction	38.24	9.65	3	male	14	46.15	1.69	75.15	0	1.24648
I	1	12	food restriction	38.24	9.65	4	male	14	46.15	1.72	87.21	0	1.68012
I	1	12	food restriction	38.24	9.65	5	female	14	46.15	1.55	116.13	0	2.71989
I	1	12	food restriction	38.24	9.65	6	male	14	46.15	1.74	52.3	0	0.424975
I	1	12	food restriction	38.24	9.65	7	male	14	46.15	1.71	61.4	0	0.752318
I	1	12	food restriction	38.24	9.65	8	female	14	46.15	1.59	26.42	0	-0.505635
I	1	12	food restriction	38.24	9.65	9	.	14	46.15	1.41	131.91	0	3.28744
I	1	12	food restriction	38.24	9.65	10	female	14	46.15	1.69	84.02	0	1.56559
I	1	12	food restriction	38.24	9.65	11	female	14	46.15	1.71	91.23	0	1.82461
I	1	12	food restriction	38.24	9.65	12	male	14	46.15	1.79	69.83	0	1.05537
I	1	12	food restriction	38.24	9.65	13	female	14	46.15	1.63	92.64	0	1.87531
I	1	12	food restriction	38.24	9.65	14	male	14	46.15	1.7	63.53	0	0.828752
I	1	13	ad libitum	39.64	12.26	1	male	13	58.33	1.81	104.42	-5.55	-0.0691891
I	1	13	ad libitum	39.64	12.26	2	male	13	58.33	1.54	120.78	-5.55	-0.0576649
I	1	13	ad libitum	39.64	12.26	3	male	13	58.33	1.73	102.31	-5.55	-0.0706739
I	1	13	ad libitum	39.64	12.26	4	female	13	58.33	1.6	106.25	-5.55	-0.0678999
I	1	13	ad libitum	39.64	12.26	5	female	13	58.33	1.55	125.81	-5.55	-0.0541234
I	1	13	ad libitum	39.64	12.26	6	female	13	58.33	1.29	86.05	-5.55	-0.0821322
I	1	13	ad libitum	39.64	12.26	7	male	13	58.33	1.61	111.18	-5.55	-0.0644269
I	1	13	ad libitum	39.64	12.26	8	female	13	58.33	1.7	111.76	-5.55	-0.0640151
I	1	13	ad libitum	39.64	12.26	9	male	13	58.33	1.66	110.84	-5.55	-0.0646641
I	1	13	ad libitum	39.64	12.26	10	male	13	58.33	1.63	108.59	-5.55	-0.0662522
I	1	13	ad libitum	39.64	12.26	11	female	13	58.33	1.75	94.29	-5.55	-0.0763281
I	1	13	ad libitum	39.64	12.26	12	male	13	58.33	1.71	104.68	-5.55	-0.069007
I	1	15	food restriction	40.18	16.48	1	male	13	58.33	1.59	101.26	-5.94	1.75783
I	1	15	food restriction	40.18	16.48	2	female	13	58.33	1.84	122.83	-5.94	2.53328
I	1	15	food restriction	40.18	16.48	4	male	13	58.33	1.85	121.62	-5.94	2.48997
I	1	15	food restriction	40.18	16.48	5	female	13	58.33	1.59	126.42	-5.94	2.66232
I	1	15	food restriction	40.18	16.48	6	female	13	58.33	1.76	127.27	-5.94	2.69315
I	1	15	food restriction	40.18	16.48	7	male	13	58.33	1.88	118.09	-5.94	2.36282
I	1	15	food restriction	40.18	16.48	8	male	13	58.33	1.92	129.17	-5.94	2.76124
I	1	15	food restriction	40.18	16.48	9	male	13	58.33	1.86	120.43	-5.94	2.44714
I	1	15	food restriction	40.18	16.48	10	female	13	58.33	1.45	127.59	-5.94	2.70442
I	1	15	food restriction	40.18	16.48	11	male	13	58.33	1.99	95.98	-5.94	1.56807
I	1	15	food restriction	40.18	16.48	12	female	13	58.33	1.46	119.18	-5.94	2.40212
I	1	15	food restriction	40.18	16.48	13	male	13	58.33	1.87	113.9	-5.94	2.21249
I	1	16	ad libitum	42.4	6.6	1	female	16	53.33	1.58	96.2	-5.95	0.713264
I	1	16	ad libitum	42.4	6.6	2	female	16	53.33	1.57	65.61	-5.95	0.69171
I	1	16	ad libitum	42.4	6.6	3	male	16	53.33	1.58	96.2	-5.95	0.713264
I	1	16	ad libitum	42.4	6.6	4	male	16	53.33	1.75	82.86	-5.95	0.703863
I	1	16	ad libitum	42.4	6.6	5	male	16	53.33	1.63	90.18	-5.95	0.709025
I	1	16	ad libitum	42.4	6.6	6	female	16	53.33	1.67	49.7	-5.95	0.680506
I	1	16	ad libitum	42.4	6.6	7	male	16	53.33	1.68	96.43	-5.95	0.713424
I	1	16	ad libitum	42.4	6.6	8	female	16	53.33	1.65	81.82	-5.95	0.703131
I	1	16	ad libitum	42.4	6.6	9	female	16	53.33	1.6	75	-5.95	0.698328
I	1	16	ad libitum	42.4	6.6	10	male	16	53.33	1.7	100	-5.95	0.715939
I	1	16	ad libitum	42.4	6.6	12	female	16	53.33	1.62	79.01	-5.95	0.701155
I	1	16	ad libitum	42.4	6.6	13	female	16	53.33	1.55	87.1	-5.95	0.70685
I	1	16	ad libitum	42.4	6.6	14	male	16	53.33	1.17	164.96	-5.95	0.761698
I	1	16	ad libitum	42.4	6.6	15	male	16	53.33	1.37	126.28	-5.95	0.73445
I	1	16	ad libitum	42.4	6.6	16	male	16	53.33	1.45	65.52	-5.95	0.691648
I	1	18	ad libitum	40.5	13.58	1	male	14	78.57	1.69	113.02	0	0.8746
I	1	18	ad libitum	40.5	13.58	2	male	14	78.57	1.68	102.38	0	0.867107
I	1	18	ad libitum	40.5	13.58	3	male	14	78.57	1.7	100	0	0.86543
I	1	18	ad libitum	40.5	13.58	4	male	14	78.57	1.71	104.68	0	0.868725
I	1	18	ad libitum	40.5	13.58	5	male	14	78.57	1.62	97.53	0	0.86369
I	1	18	ad libitum	40.5	13.58	6	male	14	78.57	1.52	117.11	0	0.877479
I	1	18	ad libitum	40.5	13.58	7	male	14	78.57	1.58	108.86	0	0.871671
I	1	18	ad libitum	40.5	13.58	8	male	14	78.57	1.52	103.95	0	0.86821
I	1	18	ad libitum	40.5	13.58	9	female	14	78.57	1.58	121.52	0	0.880588
I	1	18	ad libitum	40.5	13.58	10	male	14	78.57	1.69	118.93	0	0.878768
I	1	18	ad libitum	40.5	13.58	11	female	14	78.57	1.46	91.78	0	0.85964
I	1	18	ad libitum	40.5	13.58	12	male	14	78.57	1.48	62.16	0	0.838775
I	1	18	ad libitum	40.5	13.58	13	male	14	78.57	1.57	91.08	0	0.859148
I	1	18	ad libitum	40.5	13.58	14	female	14	78.57	1.47	104.08	0	0.868305
I	1	19	food restriction	43.66	4.9	1	male	14	38.46	1.71	81.29	-6.16	1.49671
I	1	19	food restriction	43.66	4.9	2	female	14	38.46	1.57	78.34	-6.16	1.39091
I	1	19	food restriction	43.66	4.9	3	female	14	38.46	1.52	64.47	-6.16	0.892228
I	1	19	food restriction	43.66	4.9	4	male	14	38.46	1.63	84.05	-6.16	1.59603
I	1	19	food restriction	43.66	4.9	5	female	14	38.46	1.55	80.65	-6.16	1.47365
I	1	19	food restriction	43.66	4.9	6	female	14	38.46	1.67	67.66	-6.16	1.00695
I	1	19	food restriction	43.66	4.9	7	female	14	38.46	1.6	50	-6.16	0.37185
I	1	19	food restriction	43.66	4.9	8	female	14	38.46	1.46	64.38	-6.16	0.888988
I	1	19	food restriction	43.66	4.9	9	female	14	38.46	1.58	83.54	-6.16	1.57788
I	1	19	food restriction	43.66	4.9	10	male	14	38.46	1.53	83.01	-6.16	1.55855
I	1	19	food restriction	43.66	4.9	11	female	14	38.46	1.63	84.05	-6.16	1.59603
I	1	19	food restriction	43.66	4.9	12	male	14	38.46	1.54	75.32	-6.16	1.28236
I	1	19	food restriction	43.66	4.9	13	male	14	38.46	1.72	74.42	-6.16	1.24978
I	2	75	ad libitum	37.9	17.94	1	male	11	45.45	1.7	111.76	0	0.997925
I	2	75	ad libitum	37.9	17.94	2	male	11	45.45	1.4	114.29	0	0.999701
I	2	75	ad libitum	37.9	17.94	3	female	11	45.45	1.8	100	0	0.989638
I	2	75	ad libitum	37.9	17.94	4	female	11	45.45	1.6	106.25	0	0.99404
I	2	75	ad libitum	37.9	17.94	5	female	11	45.45	1.5	100	0	0.989638
I	2	75	ad libitum	37.9	17.94	6	male	11	45.45	1.6	106.25	0	0.99404
I	2	75	ad libitum	37.9	17.94	7	female	11	45.45	1.5	113.33	0	0.99903
I	2	75	ad libitum	37.9	17.94	8	female	11	45.45	1.6	106.25	0	0.99404
I	2	75	ad libitum	37.9	17.94	9	male	11	45.45	1.6	112.5	0	0.998443
I	2	75	ad libitum	37.9	17.94	10	male	11	45.45	1.6	112.5	0	0.998443
I	2	75	ad libitum	37.9	17.94	11	female	11	45.45	1.5	106.67	0	0.994334
I	2	66	ad libitum	37.9	0	1	female	16	56.25	1.5	93.33	0	2.37754
I	2	66	ad libitum	37.9	0	2	male	16	56.25	1.5	86.67	0	2.37285
I	2	66	ad libitum	37.9	0	3	male	16	56.25	1.5	113.33	0	2.39163
I	2	66	ad libitum	37.9	0	4	female	16	56.25	1.5	100	0	2.38224
I	2	66	ad libitum	37.9	0	5	male	16	56.25	1.4	85.71	0	2.37218
I	2	66	ad libitum	37.9	0	6	male	16	56.25	1.7	105.88	0	2.38638
I	2	66	ad libitum	37.9	0	7	male	16	56.25	1.6	75	0	2.36463
I	2	66	ad libitum	37.9	0	8	male	16	56.25	1.6	93.75	0	2.37784
I	2	66	ad libitum	37.9	0	9	female	16	56.25	1.3	100	0	2.38224
I	2	66	ad libitum	37.9	0	10	female	16	56.25	1.5	86.67	0	2.37285
I	2	66	ad libitum	37.9	0	11	female	16	56.25	1.5	86.67	0	2.37285
I	2	66	ad libitum	37.9	0	12	female	16	56.25	1.3	107.69	0	2.38766
I	2	66	ad libitum	37.9	0	13	female	16	56.25	1.5	86.67	0	2.37285
I	2	66	ad libitum	37.9	0	14	male	16	56.25	1.5	93.33	0	2.37754
I	2	66	ad libitum	37.9	0	15	male	16	56.25	1.5	60	0	2.35406
I	2	66	ad libitum	37.9	0	16	male	16	56.25	1.4	107.14	0	2.38727
I	2	73	food restriction	39.4	7.36	1	male	14	64.29	1.7	76.47	0	2.2538
I	2	73	food restriction	39.4	7.36	2	male	14	64.29	1.6	93.75	0	2.87506
I	2	73	food restriction	39.4	7.36	3	male	14	64.29	1.7	82.35	0	2.46529
I	2	73	food restriction	39.4	7.36	4	male	14	64.29	1.7	76.47	0	2.2538
I	2	73	food restriction	39.4	7.36	5	male	14	64.29	1.7	94.12	0	2.88827
I	2	73	food restriction	39.4	7.36	6	female	14	64.29	1.8	72.22	0	2.10106
I	2	73	food restriction	39.4	7.36	7	male	14	64.29	1.8	77.78	0	2.3008
I	2	73	food restriction	39.4	7.36	8	male	14	64.29	1.9	68.42	0	1.96439
I	2	73	food restriction	39.4	7.36	9	male	14	64.29	1.7	94.12	0	2.88827
I	2	73	food restriction	39.4	7.36	10	female	14	64.29	1.6	81.25	0	2.42564
I	2	73	food restriction	39.4	7.36	11	female	14	64.29	1.6	75	0	2.20093
I	2	73	food restriction	39.4	7.36	12	female	14	64.29	1.6	93.75	0	2.87506
I	2	73	food restriction	39.4	7.36	13	male	14	64.29	1.6	87.5	0	2.65035
I	2	73	food restriction	39.4	7.36	14	female	14	64.29	1.6	75	0	2.20093
I	2	82	ad libitum	31.9	-11.6	5	male	17	58.82	1.1	45.45	-77.73	-6.61423
I	2	82	ad libitum	31.9	-11.6	8	male	17	58.82	1.3	53.85	-77.73	-6.60832
I	2	82	ad libitum	31.9	-11.6	9	male	17	58.82	1.5	40	-77.73	-6.61808
I	2	82	ad libitum	31.9	-11.6	13	female	17	58.82	1.2	41.67	-77.73	-6.6169
I	2	29	ad libitum	35.8	12.85	1	female	11	27.27	1.7	94.12	0	0.985494
I	2	29	ad libitum	35.8	12.85	2	female	11	27.27	1.8	72.22	0	0.97007
I	2	29	ad libitum	35.8	12.85	3	male	11	27.27	1.8	88.89	0	0.98181
I	2	29	ad libitum	35.8	12.85	4	male	11	27.27	1.8	77.78	0	0.973983
I	2	29	ad libitum	35.8	12.85	5	female	11	27.27	1.6	75	0	0.972026
I	2	29	ad libitum	35.8	12.85	6	female	11	27.27	1.9	73.68	0	0.971099
I	2	29	ad libitum	35.8	12.85	7	male	11	27.27	1.9	68.42	0	0.967392
I	2	29	ad libitum	35.8	12.85	8	female	11	27.27	1.7	76.47	0	0.973062
I	2	29	ad libitum	35.8	12.85	9	female	11	27.27	1.9	94.74	0	0.98593
I	2	29	ad libitum	35.8	12.85	10	female	11	27.27	1.6	87.5	0	0.980832
I	2	29	ad libitum	35.8	12.85	11	female	11	27.27	1.9	73.68	0	0.971099
I	2	30	ad libitum	33.8	23.96	1	male	17	70.59	1.4	57.14	0	2.63057
I	2	30	ad libitum	33.8	23.96	2	male	17	70.59	1.6	68.75	0	2.63875
I	2	30	ad libitum	33.8	23.96	3	male	17	70.59	1.4	71.43	0	2.64063
I	2	30	ad libitum	33.8	23.96	4	male	17	70.59	1.6	62.5	0	2.63434
I	2	30	ad libitum	33.8	23.96	5	female	17	70.59	1.5	53.33	0	2.62789
I	2	30	ad libitum	33.8	23.96	6	male	17	70.59	1.6	62.5	0	2.63434
I	2	30	ad libitum	33.8	23.96	7	female	17	70.59	1.7	35.29	0	2.61518
I	2	30	ad libitum	33.8	23.96	8	male	17	70.59	1.5	40	0	2.61849
I	2	30	ad libitum	33.8	23.96	9	male	17	70.59	1.6	50	0	2.62554
I	2	30	ad libitum	33.8	23.96	10	male	17	70.59	1.6	50	0	2.62554
I	2	30	ad libitum	33.8	23.96	11	male	17	70.59	1.5	53.33	0	2.62789
I	2	30	ad libitum	33.8	23.96	12	female	17	70.59	1.6	43.75	0	2.62114
I	2	30	ad libitum	33.8	23.96	13	female	17	70.59	1.4	64.29	0	2.6356
I	2	30	ad libitum	33.8	23.96	14	male	17	70.59	1.6	56.25	0	2.62994
I	2	30	ad libitum	33.8	23.96	15	male	17	70.59	1.7	64.71	0	2.6359
I	2	30	ad libitum	33.8	23.96	16	female	17	70.59	1.5	33.33	0	2.6138
I	2	30	ad libitum	33.8	23.96	17	male	17	70.59	1.5	40	0	2.61849
I	2	72	food restriction	35.4	10.45	1	male	13	46.15	1.5	113.33	0	3.12329
I	2	72	food restriction	35.4	10.45	2	female	13	46.15	1.6	93.75	0	2.4192
I	2	72	food restriction	35.4	10.45	3	male	13	46.15	1.6	87.5	0	2.19449
I	2	72	food restriction	35.4	10.45	4	female	13	46.15	1.5	93.33	0	2.40422
I	2	72	food restriction	35.4	10.45	5	female	13	46.15	1.7	94.12	0	2.43242
I	2	72	food restriction	35.4	10.45	6	male	13	46.15	1.6	100	0	2.64391
I	2	72	food restriction	35.4	10.45	7	female	13	46.15	1.6	87.5	0	2.19449
I	2	72	food restriction	35.4	10.45	8	female	13	46.15	1.6	93.75	0	2.4192
I	2	72	food restriction	35.4	10.45	9	female	13	46.15	1.6	100	0	2.64391
I	2	72	food restriction	35.4	10.45	10	male	13	46.15	1.6	93.75	0	2.4192
I	2	72	food restriction	35.4	10.45	11	female	13	46.15	1.6	100	0	2.64391
I	2	72	food restriction	35.4	10.45	12	male	13	46.15	1.6	93.75	0	2.4192
I	2	72	food restriction	35.4	10.45	13	male	13	46.15	1.3	-7.69	0	-1.228
I	3	83	food restriction	37.9	14.51	1	female	15	46.67	1.5	33.33	-5.75	2.05365
I	3	83	food restriction	37.9	14.51	2	male	15	46.67	1.6	75	-5.75	3.55171
I	3	83	food restriction	37.9	14.51	3	male	15	46.67	1.6	68.75	-5.75	3.327
I	3	83	food restriction	37.9	14.51	4	male	15	46.67	1.7	76.47	-5.75	3.60458
I	3	83	food restriction	37.9	14.51	5	male	15	46.67	1.6	87.5	-5.75	4.00112
I	3	83	food restriction	37.9	14.51	6	female	15	46.67	1.6	93.75	-5.75	4.22583
I	3	83	food restriction	37.9	14.51	7	female	15	46.67	1.5	60	-5.75	3.0124
I	3	83	food restriction	37.9	14.51	8	female	15	46.67	1.6	81.25	-5.75	3.77641
I	3	83	food restriction	37.9	14.51	9	female	15	46.67	1.4	42.86	-5.75	2.39606
I	3	83	food restriction	37.9	14.51	10	male	15	46.67	1.6	93.75	-5.75	4.22583
I	3	83	food restriction	37.9	14.51	11	female	15	46.67	1.5	80	-5.75	3.73147
I	3	83	food restriction	37.9	14.51	12	female	15	46.67	1.4	71.43	-5.75	3.4233
I	3	83	food restriction	37.9	14.51	13	female	15	46.67	1.3	38.46	-5.75	2.23802
I	3	83	food restriction	37.9	14.51	14	male	15	46.67	1.4	57.14	-5.75	2.90968
I	3	85	food restriction	42.3	9.69	1	male	15	66.67	1.5	100	-18.01	4.50927
I	3	85	food restriction	42.3	9.69	2	male	15	66.67	1.8	116.67	-18.01	5.1085
I	3	85	food restriction	42.3	9.69	3	male	15	66.67	1.9	100	-18.01	4.50927
I	3	85	food restriction	42.3	9.69	4	male	15	66.67	2	90	-18.01	4.14974
I	3	85	food restriction	42.3	9.69	5	female	15	66.67	1.8	122.22	-18.01	5.30824
I	3	85	food restriction	42.3	9.69	6	female	15	66.67	1.7	94.12	-18.01	4.29778
I	3	85	food restriction	42.3	9.69	7	male	15	66.67	2	90	-18.01	4.14974
I	3	85	food restriction	42.3	9.69	8	male	15	66.67	1.6	106.25	-18.01	4.73398
I	3	85	food restriction	42.3	9.69	9	male	15	66.67	1.7	111.76	-18.01	4.93225
I	3	85	food restriction	42.3	9.69	10	female	15	66.67	1.3	115.38	-18.01	5.0624
I	3	90	food restriction	37.6	10.11	1	female	15	46.67	1.7	70.59	0	3.36553
I	3	90	food restriction	37.6	10.11	2	male	15	46.67	1.6	68.75	0	3.29943
I	3	90	food restriction	37.6	10.11	3	male	15	46.67	1.7	70.59	0	3.36553
I	3	90	food restriction	37.6	10.11	4	male	15	46.67	1.7	76.47	0	3.57702
I	3	90	food restriction	37.6	10.11	5	male	15	46.67	1.8	55.56	0	2.82505
I	3	90	food restriction	37.6	10.11	6	female	15	46.67	1.6	56.25	0	2.85002
I	3	90	food restriction	37.6	10.11	7	female	15	46.67	1.6	37.5	0	2.17589
I	3	90	food restriction	37.6	10.11	8	female	15	46.67	1.7	82.35	0	3.78851
I	3	90	food restriction	37.6	10.11	9	female	15	46.67	1.7	52.94	0	2.73105
I	3	90	food restriction	37.6	10.11	10	female	15	46.67	1.7	76.47	0	3.57702
I	3	90	food restriction	37.6	10.11	11	female	15	46.67	1.6	56.25	0	2.85002
I	3	90	food restriction	37.6	10.11	12	male	15	46.67	1.7	64.71	0	3.15403
I	3	90	food restriction	37.6	10.11	13	male	15	46.67	1.7	76.47	0	3.57702
I	3	90	food restriction	37.6	10.11	14	male	15	46.67	1.8	61.11	0	3.02479
I	3	90	food restriction	37.6	10.11	15	female	15	46.67	1.6	81.25	0	3.74885
I	3	91	ad libitum	41.3	13.32	1	male	15	73.33	1.8	105.56	0	2.975
I	3	91	ad libitum	41.3	13.32	2	female	15	73.33	1.6	68.75	0	2.94907
I	3	91	ad libitum	41.3	13.32	3	male	15	73.33	1.7	70.59	0	2.95036
I	3	91	ad libitum	41.3	13.32	4	female	15	73.33	1.5	80	0	2.95699
I	3	91	ad libitum	41.3	13.32	5	male	15	73.33	1.9	89.47	0	2.96367
I	3	91	ad libitum	41.3	13.32	6	female	15	73.33	1.6	81.25	0	2.95787
I	3	91	ad libitum	41.3	13.32	7	male	15	73.33	1.3	38.46	0	2.92773
I	3	91	ad libitum	41.3	13.32	8	male	15	73.33	1.6	106.25	0	2.97549
I	3	91	ad libitum	41.3	13.32	9	male	15	73.33	1.7	76.47	0	2.95451
I	3	91	ad libitum	41.3	13.32	10	female	15	73.33	1.6	62.5	0	2.94467
I	3	91	ad libitum	41.3	13.32	11	male	15	73.33	1.7	88.24	0	2.96279
I	3	91	ad libitum	41.3	13.32	12	male	15	73.33	1.7	76.47	0	2.95451
I	3	91	ad libitum	41.3	13.32	13	male	15	73.33	1.6	87.5	0	2.96228
I	3	91	ad libitum	41.3	13.32	14	male	15	73.33	1.6	100	0	2.97108
I	3	91	ad libitum	41.3	13.32	15	male	15	73.33	1.6	87.5	0	2.96228
I	3	93	ad libitum	46.5	1.29	1	male	16	50	1.6	62.5	0	3.22319
I	3	93	ad libitum	46.5	1.29	2	female	16	50	1.6	81.25	0	3.23639
I	3	93	ad libitum	46.5	1.29	3	female	16	50	1.6	87.5	0	3.2408
I	3	93	ad libitum	46.5	1.29	4	male	16	50	1.7	58.82	0	3.2206
I	3	93	ad libitum	46.5	1.29	5	female	16	50	1.5	60	0	3.22143
I	3	93	ad libitum	46.5	1.29	6	male	16	50	1.6	87.5	0	3.2408
I	3	93	ad libitum	46.5	1.29	7	male	16	50	1.6	43.75	0	3.20998
I	3	93	ad libitum	46.5	1.29	8	female	16	50	1.6	68.75	0	3.22759
I	3	93	ad libitum	46.5	1.29	9	male	16	50	1.6	75	0	3.23199
I	3	93	ad libitum	46.5	1.29	10	male	16	50	1.4	42.86	0	3.20935
I	3	93	ad libitum	46.5	1.29	11	female	16	50	1.6	50	0	3.21438
I	3	93	ad libitum	46.5	1.29	12	female	16	50	1.6	31.25	0	3.20117
I	3	93	ad libitum	46.5	1.29	13	female	16	50	1.6	87.5	0	3.2408
I	3	93	ad libitum	46.5	1.29	14	male	16	50	1.7	64.71	0	3.22474
I	3	93	ad libitum	46.5	1.29	15	male	16	50	1.6	37.5	0	3.20558
I	3	93	ad libitum	46.5	1.29	16	female	16	50	1.5	60	0	3.22143
I	3	94	food restriction	41.3	4.84	1	male	15	46.67	1.8	66.67	0	3.22453
I	3	94	food restriction	41.3	4.84	2	female	15	46.67	1.6	62.5	0	3.07473
I	3	94	food restriction	41.3	4.84	3	male	15	46.67	1.6	62.5	0	3.07473
I	3	94	food restriction	41.3	4.84	4	female	15	46.67	1.8	44.44	0	2.42557
I	3	94	food restriction	41.3	4.84	5	female	15	46.67	1.5	60	0	2.98484
I	3	94	food restriction	41.3	4.84	6	male	15	46.67	1.6	56.25	0	2.85002
I	3	94	food restriction	41.3	4.84	7	male	15	46.67	1.6	43.75	0	2.4006
I	3	94	food restriction	41.3	4.84	8	male	15	46.67	1.7	58.82	0	2.94254
I	3	94	food restriction	41.3	4.84	9	female	15	46.67	1.6	50	0	2.62531
I	3	94	food restriction	41.3	4.84	10	male	15	46.67	1.7	35.29	0	2.09658
I	3	94	food restriction	41.3	4.84	11	female	15	46.67	1.6	56.25	0	2.85002
I	3	94	food restriction	41.3	4.84	12	male	15	46.67	1.5	53.33	0	2.74515
I	3	94	food restriction	41.3	4.84	13	female	15	46.67	1.6	62.5	0	3.07473
I	3	94	food restriction	41.3	4.84	14	female	15	46.67	1.6	56.25	0	2.85002
I	3	94	food restriction	41.3	4.84	15	female	15	46.67	1.5	53.33	0	2.74515
I	3	95	food restriction	40.2	10.7	1	male	12	33.33	1.9	84.21	0	2.48774
I	3	95	food restriction	40.2	10.7	2	female	12	33.33	1.7	94.12	0	2.84393
I	3	95	food restriction	40.2	10.7	3	female	12	33.33	1.7	100	0	3.05542
I	3	95	food restriction	40.2	10.7	4	female	12	33.33	1.5	80	0	2.33635
I	3	95	food restriction	40.2	10.7	5	female	12	33.33	1.9	89.47	0	2.67696
I	3	95	food restriction	40.2	10.7	6	female	12	33.33	1.7	76.47	0	2.20946
I	3	95	food restriction	40.2	10.7	7	male	12	33.33	1.8	72.22	0	2.05671
I	3	95	food restriction	40.2	10.7	8	male	12	33.33	1.9	84.21	0	2.48774
I	3	95	food restriction	40.2	10.7	9	male	12	33.33	1.9	78.95	0	2.29851
I	3	95	food restriction	40.2	10.7	10	female	12	33.33	1.6	87.5	0	2.606
I	3	95	food restriction	40.2	10.7	11	female	12	33.33	1.6	93.75	0	2.83071
I	3	95	food restriction	40.2	10.7	12	female	12	33.33	1.6	93.75	0	2.83071
I	3	107	ad libitum	34.2	14.33	1	male	10	80	1.9	84.21	0	1.56736
I	3	107	ad libitum	34.2	14.33	2	male	10	80	1.8	88.89	0	1.57065
I	3	107	ad libitum	34.2	14.33	3	male	10	80	1.8	77.78	0	1.56282
I	3	107	ad libitum	34.2	14.33	4	male	10	80	1.8	83.33	0	1.56674
I	3	107	ad libitum	34.2	14.33	5	male	10	80	1.6	93.75	0	1.57408
I	3	107	ad libitum	34.2	14.33	6	male	10	80	1.7	88.24	0	1.57019
I	3	107	ad libitum	34.2	14.33	7	male	10	80	1.8	83.33	0	1.56674
I	3	107	ad libitum	34.2	14.33	8	female	10	80	1.6	81.25	0	1.56527
I	3	107	ad libitum	34.2	14.33	9	female	10	80	1.8	77.78	0	1.56282
I	3	107	ad libitum	34.2	14.33	10	male	10	80	1.7	88.24	0	1.57019
I	3	109	food restriction	38.4	12.76	1	male	13	61.54	1.7	76.47	-5.69	2.69256
I	3	109	food restriction	38.4	12.76	2	male	13	61.54	1.6	75	-5.69	2.63969
I	3	109	food restriction	38.4	12.76	3	male	13	61.54	1.6	62.5	-5.69	2.19027
I	3	109	food restriction	38.4	12.76	4	male	13	61.54	1.8	66.67	-5.69	2.34008
I	3	109	food restriction	38.4	12.76	5	male	13	61.54	1.9	68.42	-5.69	2.40315
I	3	109	food restriction	38.4	12.76	6	female	13	61.54	1.6	93.75	-5.69	3.31381
I	3	109	food restriction	38.4	12.76	7	female	13	61.54	1.6	81.25	-5.69	2.8644
I	3	109	food restriction	38.4	12.76	8	male	13	61.54	1.7	76.47	-5.69	2.69256
I	3	109	food restriction	38.4	12.76	9	female	13	61.54	1.6	75	-5.69	2.63969
I	3	109	food restriction	38.4	12.76	10	male	13	61.54	1.6	81.25	-5.69	2.8644
I	3	109	food restriction	38.4	12.76	11	female	13	61.54	1.6	87.5	-5.69	3.08911
I	3	109	food restriction	38.4	12.76	12	female	13	61.54	1.6	68.75	-5.69	2.41498
I	3	110	food restriction	37.3	5.9	1	male	12	58.33	1.8	111.11	-7.11	3.48897
I	3	110	food restriction	37.3	5.9	2	female	12	58.33	1.7	100	-7.11	3.08948
I	3	110	food restriction	37.3	5.9	3	male	12	58.33	1.8	105.56	-7.11	3.28922
I	3	110	food restriction	37.3	5.9	4	male	12	58.33	1.9	94.74	-7.11	2.90026
I	3	110	food restriction	37.3	5.9	5	female	12	58.33	1.7	100	-7.11	3.08948
I	3	110	food restriction	37.3	5.9	6	male	12	58.33	1.9	94.74	-7.11	2.90026
I	3	110	food restriction	37.3	5.9	7	male	12	58.33	1.9	105.26	-7.11	3.27871
I	3	110	food restriction	37.3	5.9	8	female	12	58.33	1.8	83.33	-7.11	2.49026
I	3	110	food restriction	37.3	5.9	9	male	12	58.33	1.8	94.44	-7.11	2.88974
I	3	110	food restriction	37.3	5.9	10	male	12	58.33	1.5	100	-7.11	3.08948
I	3	110	food restriction	37.3	5.9	11	female	12	58.33	1.8	100	-7.11	3.08948
I	3	111	food restriction	35.9	16.71	1	male	14	64.29	1.6	75	0	3.06829
I	3	111	food restriction	35.9	16.71	2	female	14	64.29	1.7	64.71	0	2.69818
I	3	111	food restriction	35.9	16.71	3	female	14	64.29	1.6	56.25	0	2.39416
I	3	111	food restriction	35.9	16.71	4	male	14	64.29	1.7	82.35	0	3.33265
I	3	111	food restriction	35.9	16.71	5	male	14	64.29	1.7	76.47	0	3.12116
I	3	111	food restriction	35.9	16.71	6	male	14	64.29	1.6	87.5	0	3.51771
I	3	111	food restriction	35.9	16.71	7	male	14	64.29	1.6	75	0	3.06829
I	3	111	food restriction	35.9	16.71	8	female	14	64.29	1.6	56.25	0	2.39416
I	3	111	food restriction	35.9	16.71	9	female	14	64.29	1.6	81.25	0	3.293
I	3	111	food restriction	35.9	16.71	10	male	14	64.29	1.3	30.77	0	1.47804
I	3	111	food restriction	35.9	16.71	11	male	14	64.29	1.7	82.35	0	3.33265
I	3	111	food restriction	35.9	16.71	12	male	14	64.29	1.7	58.82	0	2.48669
I	3	111	food restriction	35.9	16.71	13	female	14	64.29	1.5	73.33	0	3.00837
I	3	111	food restriction	35.9	16.71	14	male	14	64.29	1.6	75	0	3.06829
I	3	112	ad libitum	34.9	19.2	1	female	14	50	1.8	38.89	0	2.64951
I	3	112	ad libitum	34.9	19.2	2	female	14	50	1.6	62.5	0	2.66614
I	3	112	ad libitum	34.9	19.2	3	male	14	50	1.6	62.5	0	2.66614
I	3	112	ad libitum	34.9	19.2	4	male	14	50	1.6	62.5	0	2.66614
I	3	112	ad libitum	34.9	19.2	5	male	14	50	1.7	47.06	0	2.65527
I	3	112	ad libitum	34.9	19.2	6	male	14	50	1.6	56.25	0	2.66174
I	3	112	ad libitum	34.9	19.2	7	female	14	50	1.6	6.25	0	2.62652
I	3	112	ad libitum	34.9	19.2	8	female	14	50	1.6	56.25	0	2.66174
I	3	112	ad libitum	34.9	19.2	9	male	14	50	1.6	43.75	0	2.65294
I	3	112	ad libitum	34.9	19.2	10	male	14	50	1.6	50	0	2.65734
I	3	112	ad libitum	34.9	19.2	11	female	14	50	1.7	47.06	0	2.65527
I	3	112	ad libitum	34.9	19.2	12	female	14	50	1.5	60	0	2.66438
I	3	112	ad libitum	34.9	19.2	13	female	14	50	1.6	62.5	0	2.66614
I	3	112	ad libitum	34.9	19.2	14	male	14	50	1.6	56.25	0	2.66174
I	3	114	ad libitum	35.8	12.29	1	female	16	75	1.8	61.11	0	3.22221
I	3	114	ad libitum	35.8	12.29	2	female	16	75	1.7	35.29	0	3.20402
I	3	114	ad libitum	35.8	12.29	3	male	16	75	1.6	62.5	0	3.22319
I	3	114	ad libitum	35.8	12.29	4	male	16	75	1.8	44.44	0	3.21047
I	3	114	ad libitum	35.8	12.29	5	male	16	75	1.8	55.56	0	3.21829
I	3	114	ad libitum	35.8	12.29	6	male	16	75	1.6	43.75	0	3.20998
I	3	114	ad libitum	35.8	12.29	7	male	16	75	1.5	60	0	3.22143
I	3	114	ad libitum	35.8	12.29	8	male	16	75	1.8	50	0	3.21438
I	3	114	ad libitum	35.8	12.29	9	male	16	75	1.7	52.94	0	3.21645
I	3	114	ad libitum	35.8	12.29	10	male	16	75	1.6	50	0	3.21438
I	3	114	ad libitum	35.8	12.29	11	female	16	75	1.6	75	0	3.23199
I	3	114	ad libitum	35.8	12.29	12	male	16	75	1.6	62.5	0	3.22319
I	3	114	ad libitum	35.8	12.29	13	female	16	75	1.4	78.57	0	3.23451
I	3	114	ad libitum	35.8	12.29	14	male	16	75	1.6	43.75	0	3.20998
I	3	114	ad libitum	35.8	12.29	15	male	16	75	1.6	50	0	3.21438
I	3	114	ad libitum	35.8	12.29	16	male	16	75	1.8	50	0	3.21438
I	3	116	food restriction	43.1	3.02	1	female	16	75	1.5	60	-4.42	3.4619
I	3	116	food restriction	43.1	3.02	2	male	16	75	1.4	57.14	-4.42	3.35917
I	3	116	food restriction	43.1	3.02	3	male	16	75	1.2	50	-4.42	3.10236
I	3	116	food restriction	43.1	3.02	4	male	16	75	1.5	66.67	-4.42	3.70159
I	3	116	food restriction	43.1	3.02	6	male	16	75	1.6	62.5	-4.42	3.55178
I	3	116	food restriction	43.1	3.02	7	male	16	75	1.5	80	-4.42	4.18096
I	3	116	food restriction	43.1	3.02	8	male	16	75	1.4	78.57	-4.42	4.1296
I	3	116	food restriction	43.1	3.02	9	female	16	75	1.3	92.31	-4.42	4.62347
I	3	116	food restriction	43.1	3.02	10	female	16	75	1.5	73.33	-4.42	3.94128
I	3	116	food restriction	43.1	3.02	11	male	16	75	1.6	62.5	-4.42	3.55178
I	3	116	food restriction	43.1	3.02	12	male	16	75	1.4	85.71	-4.42	4.38641
I	3	116	food restriction	43.1	3.02	13	male	16	75	1.5	60	-4.42	3.4619
I	3	116	food restriction	43.1	3.02	14	male	16	75	1.4	50	-4.42	3.10236
I	3	116	food restriction	43.1	3.02	15	male	16	75	1.3	15.38	-4.42	1.85782
I	3	116	food restriction	43.1	3.02	16	male	16	75	1.5	73.33	-4.42	3.94128
I	3	118	ad libitum	39.4	6.35	1	male	14	78.57	1.9	63.16	0	2.66661
I	3	118	ad libitum	39.4	6.35	2	male	14	78.57	1.9	63.16	0	2.66661
I	3	118	ad libitum	39.4	6.35	3	male	14	78.57	2	65	0	2.66791
I	3	118	ad libitum	39.4	6.35	4	male	14	78.57	2	50	0	2.65734
I	3	118	ad libitum	39.4	6.35	5	male	14	78.57	2	70	0	2.67143
I	3	118	ad libitum	39.4	6.35	6	male	14	78.57	1.7	88.24	0	2.68427
I	3	118	ad libitum	39.4	6.35	7	male	14	78.57	2.1	71.43	0	2.67243
I	3	118	ad libitum	39.4	6.35	8	female	14	78.57	1.8	77.78	0	2.67691
I	3	118	ad libitum	39.4	6.35	9	female	14	78.57	1.7	58.82	0	2.66356
I	3	118	ad libitum	39.4	6.35	10	male	14	78.57	2	55	0	2.66086
I	3	118	ad libitum	39.4	6.35	11	female	14	78.57	1.9	68.42	0	2.67032
I	3	118	ad libitum	39.4	6.35	12	male	14	78.57	1.6	43.75	0	2.65294
I	3	118	ad libitum	39.4	6.35	13	male	14	78.57	1.8	83.33	0	2.68082
I	3	118	ad libitum	39.4	6.35	14	male	14	78.57	1.9	63.16	0	2.66661
I	3	120	food restriction	39.6	2.53	1	male	12	50	1.8	127.78	-36.79	4.2304
I	3	120	food restriction	39.6	2.53	2	male	12	50	1.8	122.22	-36.79	4.03065
I	3	120	food restriction	39.6	2.53	3	male	12	50	1.7	64.71	-36.79	1.96275
I	3	120	food restriction	39.6	2.53	5	male	12	50	1.8	116.67	-36.79	3.83091
I	3	120	food restriction	39.6	2.53	6	female	12	50	1.7	35.29	-36.79	0.905292
I	3	120	food restriction	39.6	2.53	7	female	12	50	1.6	106.25	-36.79	3.4564
I	3	120	food restriction	39.6	2.53	8	male	12	50	1.8	133.33	-36.79	4.43014
I	3	127	food restriction	37	11.35	1	female	12	33.33	1.9	78.95	-6.85	2.33133
I	3	127	food restriction	37	11.35	2	female	12	33.33	1.9	78.95	-6.85	2.33133
I	3	127	food restriction	37	11.35	3	female	12	33.33	1.9	78.95	-6.85	2.33133
I	3	127	food restriction	37	11.35	4	male	12	33.33	1.8	77.78	-6.85	2.28927
I	3	127	food restriction	37	11.35	5	male	12	33.33	1.9	73.68	-6.85	2.1421
I	3	127	food restriction	37	11.35	6	female	12	33.33	1.8	83.33	-6.85	2.48902
I	3	127	food restriction	37	11.35	7	female	12	33.33	1.8	83.33	-6.85	2.48902
I	3	127	food restriction	37	11.35	8	female	12	33.33	1.9	78.95	-6.85	2.33133
I	3	127	food restriction	37	11.35	9	male	12	33.33	1.8	94.44	-6.85	2.8885
I	3	127	food restriction	37	11.35	10	female	12	33.33	1.8	77.78	-6.85	2.28927
I	3	127	food restriction	37	11.35	11	male	12	33.33	1.9	73.68	-6.85	2.1421
I	3	128	food restriction	43.3	13.16	1	female	18	50	1.5	86.67	0	5.31116
I	3	128	food restriction	43.3	13.16	2	female	18	50	1.6	87.5	0	5.34112
I	3	128	food restriction	43.3	13.16	3	male	18	50	1.5	53.33	0	4.11271
I	3	128	food restriction	43.3	13.16	4	male	18	50	1.5	33.33	0	3.39364
I	3	128	food restriction	43.3	13.16	5	female	18	50	1.6	106.25	0	6.01525
I	3	128	food restriction	43.3	13.16	6	female	18	50	1.6	93.75	0	5.56583
I	3	128	food restriction	43.3	13.16	7	female	18	50	1.5	73.33	0	4.83178
I	3	128	food restriction	43.3	13.16	8	female	18	50	1.6	75	0	4.8917
I	3	128	food restriction	43.3	13.16	9	female	18	50	1.7	82.35	0	5.15606
I	3	128	food restriction	43.3	13.16	10	male	18	50	1.7	52.94	0	4.09861
I	3	128	food restriction	43.3	13.16	11	male	18	50	1.6	68.75	0	4.66699
I	3	128	food restriction	43.3	13.16	12	male	18	50	1.4	42.86	0	3.73606
I	3	128	food restriction	43.3	13.16	13	male	18	50	1.5	0	0	2.1952
I	3	128	food restriction	43.3	13.16	14	male	18	50	1.7	76.47	0	4.94457
I	3	128	food restriction	43.3	13.16	15	male	18	50	1.6	43.75	0	3.76816
I	3	128	food restriction	43.3	13.16	16	male	18	50	1.7	70.59	0	4.73308
I	3	128	food restriction	43.3	13.16	17	female	18	50	1.5	20	0	2.91426
I	3	128	food restriction	43.3	13.16	18	female	18	50	1.5	73.33	0	4.83178
I	3	130	food restriction	35.4	15.82	2	female	10	50	1.7	135.29	-4.68	3.43508
I	3	130	food restriction	35.4	15.82	3	male	10	50	2	120	-4.68	2.8852
I	3	130	food restriction	35.4	15.82	4	female	10	50	1.7	135.29	-4.68	3.43508
I	3	130	food restriction	35.4	15.82	5	female	10	50	1.7	147.06	-4.68	3.85806
I	3	130	food restriction	35.4	15.82	6	male	10	50	1.8	138.89	-4.68	3.56432
I	3	130	food restriction	35.4	15.82	7	male	10	50	1.9	126.32	-4.68	3.11227
I	3	130	food restriction	35.4	15.82	8	female	10	50	1.8	122.22	-4.68	2.9651
I	3	130	food restriction	35.4	15.82	9	male	10	50	1.9	126.32	-4.68	3.11227
I	3	130	food restriction	35.4	15.82	10	male	10	50	1.8	138.89	-4.68	3.56432
I	3	132	ad libitum	41.6	11.54	1	male	16	43.75	1.8	66.67	0	3.22612
I	3	132	ad libitum	41.6	11.54	2	female	16	43.75	1.6	62.5	0	3.22319
I	3	132	ad libitum	41.6	11.54	3	female	16	43.75	1.6	81.25	0	3.23639
I	3	132	ad libitum	41.6	11.54	4	male	16	43.75	1.5	26.67	0	3.19794
I	3	132	ad libitum	41.6	11.54	5	female	16	43.75	1.5	66.67	0	3.22612
I	3	132	ad libitum	41.6	11.54	6	female	16	43.75	1.6	31.25	0	3.20117
I	3	132	ad libitum	41.6	11.54	7	female	16	43.75	1.6	37.5	0	3.20558
I	3	132	ad libitum	41.6	11.54	8	male	16	43.75	1.7	76.47	0	3.23303
I	3	132	ad libitum	41.6	11.54	9	male	16	43.75	1.6	75	0	3.23199
I	3	132	ad libitum	41.6	11.54	10	female	16	43.75	1.4	64.29	0	3.22444
I	3	132	ad libitum	41.6	11.54	11	female	16	43.75	1.6	68.75	0	3.22759
I	3	132	ad libitum	41.6	11.54	12	male	16	43.75	1.7	47.06	0	3.21231
I	3	132	ad libitum	41.6	11.54	13	male	16	43.75	1.4	35.71	0	3.20432
I	3	132	ad libitum	41.6	11.54	14	male	16	43.75	1.7	82.35	0	3.23717
I	3	132	ad libitum	41.6	11.54	15	female	16	43.75	1.4	35.71	0	3.20432
I	3	132	ad libitum	41.6	11.54	16	female	16	43.75	1.5	60	0	3.22143
I	3	134	food restriction	39.2	12.24	1	male	16	62.5	1.9	73.68	-5.15	3.95739
I	3	134	food restriction	39.2	12.24	2	male	16	62.5	1.9	52.63	-5.15	3.20047
I	3	134	food restriction	39.2	12.24	3	male	16	62.5	1.9	52.63	-5.15	3.20047
I	3	134	food restriction	39.2	12.24	4	female	16	62.5	1.8	61.11	-5.15	3.50534
I	3	134	food restriction	39.2	12.24	5	male	16	62.5	1.8	72.22	-5.15	3.90482
I	3	134	food restriction	39.2	12.24	6	male	16	62.5	1.8	72.22	-5.15	3.90482
I	3	134	food restriction	39.2	12.24	7	female	16	62.5	1.8	61.11	-5.15	3.50534
I	3	134	food restriction	39.2	12.24	8	male	16	62.5	1.9	68.42	-5.15	3.76816
I	3	134	food restriction	39.2	12.24	9	male	16	62.5	1.9	78.95	-5.15	4.14662
I	3	134	food restriction	39.2	12.24	10	male	16	62.5	2	55	-5.15	3.28563
I	3	134	food restriction	39.2	12.24	11	female	16	62.5	1.7	76.47	-5.15	4.05757
I	3	134	food restriction	39.2	12.24	12	male	16	62.5	1.8	61.11	-5.15	3.50534
I	3	134	food restriction	39.2	12.24	13	female	16	62.5	1.8	61.11	-5.15	3.50534
I	3	134	food restriction	39.2	12.24	15	male	16	62.5	1.9	68.42	-5.15	3.76816
I	3	134	food restriction	39.2	12.24	16	female	16	62.5	1.7	52.94	-5.15	3.2116
I	3	145	ad libitum	37.3	6.43	1	female	13	30.77	1.7	76.47	0	2.39747
I	3	145	ad libitum	37.3	6.43	2	male	13	30.77	1.9	57.89	0	2.38438
I	3	145	ad libitum	37.3	6.43	3	male	13	30.77	1.9	57.89	0	2.38438
I	3	145	ad libitum	37.3	6.43	4	female	13	30.77	1.6	75	0	2.39643
I	3	145	ad libitum	37.3	6.43	5	female	13	30.77	1.8	83.33	0	2.4023
I	3	145	ad libitum	37.3	6.43	6	male	13	30.77	1.7	76.47	0	2.39747
I	3	145	ad libitum	37.3	6.43	7	female	13	30.77	1.9	68.42	0	2.3918
I	3	145	ad libitum	37.3	6.43	8	female	13	30.77	1.6	75	0	2.39643
I	3	145	ad libitum	37.3	6.43	9	female	13	30.77	1.6	81.25	0	2.40083
I	3	145	ad libitum	37.3	6.43	10	female	13	30.77	1.7	70.59	0	2.39332
I	3	145	ad libitum	37.3	6.43	11	female	13	30.77	1.5	60	0	2.38586
I	3	145	ad libitum	37.3	6.43	12	female	13	30.77	1.6	87.5	0	2.40524
I	3	145	ad libitum	37.3	6.43	13	male	13	30.77	1.8	72.22	0	2.39447
I	3	148	food restriction	40.1	10.47	1	female	16	50	1.6	100	0	4.87883
I	3	148	food restriction	40.1	10.47	2	female	16	50	1.6	68.75	0	3.75529
I	3	148	food restriction	40.1	10.47	3	male	16	50	1.6	75	0	3.98
I	3	148	food restriction	40.1	10.47	4	male	16	50	1.6	-12.5	0	0.834072
I	3	148	food restriction	40.1	10.47	5	male	16	50	1.6	50	0	3.08116
I	3	148	food restriction	40.1	10.47	6	male	16	50	1.7	70.59	0	3.82138
I	3	148	food restriction	40.1	10.47	7	male	16	50	1.7	70.59	0	3.82138
I	3	148	food restriction	40.1	10.47	8	male	16	50	1.6	62.5	0	3.53058
I	3	148	food restriction	40.1	10.47	9	male	16	50	1.7	70.59	0	3.82138
I	3	148	food restriction	40.1	10.47	10	female	16	50	1.7	70.59	0	3.82138
I	3	148	food restriction	40.1	10.47	11	female	16	50	1.6	56.25	0	3.30587
I	3	148	food restriction	40.1	10.47	12	female	16	50	1.6	75	0	3.98
I	3	148	food restriction	40.1	10.47	13	female	16	50	1.6	50	0	3.08116
I	3	148	food restriction	40.1	10.47	14	male	16	50	1.7	52.94	0	3.18691
I	3	148	food restriction	40.1	10.47	15	female	16	50	1.5	46.67	0	2.96132
I	3	148	food restriction	40.1	10.47	16	female	16	50	1.5	-6.67	0	1.0438
I	3	152	food restriction	38.7	2.33	1	male	14	35.71	1.7	52.94	-5.91	2.30351
I	3	152	food restriction	38.7	2.33	2	female	14	35.71	1.7	41.18	-5.91	1.88053
I	3	152	food restriction	38.7	2.33	3	male	14	35.71	1.7	17.65	-5.91	1.03457
I	3	152	food restriction	38.7	2.33	4	male	14	35.71	1.6	43.75	-5.91	1.97306
I	3	152	food restriction	38.7	2.33	5	female	14	35.71	1.6	56.25	-5.91	2.42248
I	3	152	food restriction	38.7	2.33	7	male	14	35.71	1.6	25	-5.91	1.29893
I	3	152	food restriction	38.7	2.33	8	female	14	35.71	1.3	7.69	-5.91	0.676663
I	3	152	food restriction	38.7	2.33	9	female	14	35.71	1.6	56.25	-5.91	2.42248
I	3	152	food restriction	38.7	2.33	10	female	14	35.71	1.6	43.75	-5.91	1.97306
I	3	152	food restriction	38.7	2.33	11	female	14	35.71	1.6	50	-5.91	2.19777
I	3	152	food restriction	38.7	2.33	12	male	14	35.71	1.6	25	-5.91	1.29893
I	3	152	food restriction	38.7	2.33	13	female	14	35.71	1.6	62.5	-5.91	2.64719
I	3	152	food restriction	38.7	2.33	14	female	14	35.71	1.5	53.33	-5.91	2.31761
II	1	3	food restriction	41.8	-6.46	1	female	12	50	2.7	59.26	0	-0.23648
II	1	3	food restriction	41.8	-6.46	2	male	12	50	2.8	67.86	0	0.0726429
II	1	3	food restriction	41.8	-6.46	3	male	12	50	3	46.67	0	-0.689227
II	1	3	food restriction	41.8	-6.46	4	female	12	50	3	60	0	-0.209848
II	1	3	food restriction	41.8	-6.46	5	male	12	50	2.9	55.17	0	-0.383416
II	1	3	food restriction	41.8	-6.46	6	female	12	50	3.1	48.39	0	-0.627372
II	1	3	food restriction	41.8	-6.46	7	male	12	50	2.6	57.69	0	-0.292818
II	1	3	food restriction	41.8	-6.46	9	female	12	50	2.9	58.62	0	-0.259439
II	1	3	food restriction	41.8	-6.46	10	female	12	50	2.7	59.26	0	-0.23648
II	1	3	food restriction	41.8	-6.46	11	male	12	50	2.8	53.57	0	-0.440977
II	1	3	food restriction	41.8	-6.46	12	male	12	50	2.9	58.62	0	-0.259439
II	1	3	food restriction	41.8	-6.46	13	female	12	50	2.8	50	0	-0.569382
II	1	7	food restriction	44.8	4.02	1	female	12	75	3.1	70.97	0	0.18448
II	1	7	food restriction	44.8	4.02	2	male	12	75	3.1	83.87	0	0.648395
II	1	7	food restriction	44.8	4.02	3	male	12	75	2.8	82.14	0	0.586263
II	1	7	food restriction	44.8	4.02	4	male	12	75	3.1	87.1	0	0.764373
II	1	7	food restriction	44.8	4.02	5	male	12	75	3.1	90.32	0	0.880352
II	1	7	food restriction	44.8	4.02	6	male	12	75	3.2	84.38	0	0.666516
II	1	7	food restriction	44.8	4.02	7	male	12	75	2.8	89.29	0	0.843073
II	1	7	food restriction	44.8	4.02	8	male	12	75	2.9	89.66	0	0.856357
II	1	7	food restriction	44.8	4.02	9	male	12	75	3.1	80.65	0	0.532416
II	1	7	food restriction	44.8	4.02	10	female	12	75	2.8	89.29	0	0.843073
II	1	7	food restriction	44.8	4.02	11	male	12	75	2.7	77.78	0	0.429324
II	1	7	food restriction	44.8	4.02	12	female	12	75	3	83.33	0	0.629065
II	1	9	food restriction	41.15	9.6	1	female	17	35.29	2.11	80.09	0	2.79189
II	1	9	food restriction	41.15	9.6	2	male	17	35.29	2.25	86.67	0	3.02817
II	1	9	food restriction	41.15	9.6	3	female	17	35.29	2.46	62.6	0	2.16295
II	1	9	food restriction	41.15	9.6	4	male	17	35.29	2.31	51.52	0	1.76436
II	1	9	food restriction	41.15	9.6	5	female	17	35.29	2.23	61.43	0	2.12101
II	1	9	food restriction	41.15	9.6	6	female	17	35.29	2.28	62.28	0	2.15141
II	1	9	food restriction	41.15	9.6	7	male	17	35.29	2.02	38.61	0	1.30051
II	1	9	food restriction	41.15	9.6	8	male	17	35.29	2.5	72	0	2.50086
II	1	9	food restriction	41.15	9.6	9	male	17	35.29	2.15	67.44	0	2.33698
II	1	9	food restriction	41.15	9.6	10	female	17	35.29	2.2	50	0	1.70988
II	1	9	food restriction	41.15	9.6	11	female	17	35.29	2.22	71.17	0	2.47106
II	1	9	food restriction	41.15	9.6	12	female	17	35.29	2.14	54.21	0	1.86109
II	1	9	food restriction	41.15	9.6	13	female	17	35.29	2.61	80.08	0	2.79124
II	1	9	food restriction	41.15	9.6	14	female	17	35.29	2.05	51.22	0	1.75373
II	1	9	food restriction	41.15	9.6	15	female	17	35.29	1.88	48.94	0	1.67163
II	1	9	food restriction	41.15	9.6	16	female	17	35.29	1.78	68.54	0	2.37643
II	1	9	food restriction	41.15	9.6	17	male	17	35.29	1.59	0.63	0	-0.0651774
II	1	11	ad libitum	46	-2.61	1	male	17	52.94	2.9	62.07	0	1.67427
II	1	11	ad libitum	46	-2.61	2	female	17	52.94	2.6	65.38	0	1.67661
II	1	11	ad libitum	46	-2.61	3	female	17	52.94	2.1	57.14	0	1.6708
II	1	11	ad libitum	46	-2.61	4	male	17	52.94	2.5	36	0	1.65591
II	1	11	ad libitum	46	-2.61	5	male	17	52.94	2.9	41.38	0	1.6597
II	1	11	ad libitum	46	-2.61	6	male	17	52.94	2.9	44.83	0	1.66213
II	1	11	ad libitum	46	-2.61	7	male	17	52.94	2.8	50	0	1.66577
II	1	11	ad libitum	46	-2.61	8	male	17	52.94	3	66.67	0	1.67751
II	1	11	ad libitum	46	-2.61	9	female	17	52.94	2.5	68	0	1.67845
II	1	11	ad libitum	46	-2.61	10	male	17	52.94	3.1	41.94	0	1.66009
II	1	11	ad libitum	46	-2.61	11	male	17	52.94	3.2	50	0	1.66577
II	1	11	ad libitum	46	-2.61	12	male	17	52.94	2.9	62.07	0	1.67427
II	1	11	ad libitum	46	-2.61	13	female	17	52.94	2.6	84.62	0	1.69015
II	1	11	ad libitum	46	-2.61	14	female	17	52.94	2.8	71.43	0	1.68086
II	1	11	ad libitum	46	-2.61	15	female	17	52.94	2.9	72.41	0	1.68156
II	1	11	ad libitum	46	-2.61	16	female	17	52.94	2	25	0	1.64816
II	1	11	ad libitum	46	-2.61	17	female	17	52.94	2.9	75.86	0	1.68399
II	1	12	food restriction	41.93	10.18	1	female	14	46.15	3.23	2.17	-7.75	-1.34032
II	1	12	food restriction	41.93	10.18	2	female	14	46.15	3.43	7.87	-7.75	-1.13522
II	1	12	food restriction	41.93	10.18	3	male	14	46.15	2.96	14.86	-7.75	-0.883794
II	1	12	food restriction	41.93	10.18	4	male	14	46.15	3.22	18.01	-7.75	-0.770628
II	1	12	food restriction	41.93	10.18	5	female	14	46.15	3.35	1.49	-7.75	-1.36457
II	1	12	food restriction	41.93	10.18	6	male	14	46.15	2.65	35.85	-7.75	-0.129341
II	1	12	food restriction	41.93	10.18	7	male	14	46.15	2.76	23.19	-7.75	-0.584534
II	1	12	food restriction	41.93	10.18	8	female	14	46.15	2.01	44.28	-7.75	0.173731
II	1	12	food restriction	41.93	10.18	10	female	14	46.15	3.11	18.97	-7.75	-0.736162
II	1	12	food restriction	41.93	10.18	11	female	14	46.15	3.27	10.09	-7.75	-1.0554
II	1	12	food restriction	41.93	10.18	12	male	14	46.15	3.04	25	-7.75	-0.519401
II	1	12	food restriction	41.93	10.18	13	female	14	46.15	3.14	5.1	-7.75	-1.23503
II	1	12	food restriction	41.93	10.18	14	male	14	46.15	2.78	29.5	-7.75	-0.35774
II	1	13	ad libitum	44.5	7.64	1	male	12	58.33	3.7	64.86	0	0.283637
II	1	13	ad libitum	44.5	7.64	2	male	12	58.33	3.4	52.94	0	0.275238
II	1	13	ad libitum	44.5	7.64	3	male	12	58.33	3.5	77.14	0	0.292287
II	1	13	ad libitum	44.5	7.64	4	female	12	58.33	3.3	60.61	0	0.280637
II	1	13	ad libitum	44.5	7.64	5	female	12	58.33	3.5	60	0	0.28021
II	1	13	ad libitum	44.5	7.64	6	female	12	58.33	2.4	83.33	0	0.296647
II	1	13	ad libitum	44.5	7.64	7	male	12	58.33	3.4	67.65	0	0.285597
II	1	13	ad libitum	44.5	7.64	8	female	12	58.33	3.6	55.56	0	0.277079
II	1	13	ad libitum	44.5	7.64	9	male	12	58.33	3.5	71.43	0	0.288261
II	1	13	ad libitum	44.5	7.64	10	male	12	58.33	3.4	52.94	0	0.275238
II	1	13	ad libitum	44.5	7.64	11	female	12	58.33	3.4	55.88	0	0.27731
II	1	13	ad libitum	44.5	7.64	12	male	12	58.33	3.5	34.29	0	0.262096
II	1	15	food restriction	46.8	0.21	1	male	12	58.33	3.2	65.63	0	-0.00761023
II	1	15	food restriction	46.8	0.21	2	female	12	58.33	4.1	73.17	0	0.263685
II	1	15	food restriction	46.8	0.21	4	male	12	58.33	4.1	68.29	0	0.0883021
II	1	15	food restriction	46.8	0.21	5	female	12	58.33	3.6	75	0	0.329453
II	1	15	food restriction	46.8	0.21	6	female	12	58.33	4	72.5	0	0.23957
II	1	15	food restriction	46.8	0.21	7	male	12	58.33	4.1	60.98	0	-0.174772
II	1	15	food restriction	46.8	0.21	8	male	12	58.33	4.4	52.27	0	-0.48767
II	1	15	food restriction	46.8	0.21	9	male	12	58.33	4.1	65.85	0	0.000610828
II	1	15	food restriction	46.8	0.21	10	female	12	58.33	3.3	75.76	0	0.35669
II	1	15	food restriction	46.8	0.21	11	male	12	58.33	3.9	79.49	0	0.490782
II	1	15	food restriction	46.8	0.21	12	female	12	58.33	3.2	65.63	0	-0.00761023
II	1	15	food restriction	46.8	0.21	13	male	12	58.33	4	70	0	0.149686
II	1	16	ad libitum	45.2	1.55	1	female	15	53.33	3.1	35.48	-5.39	0.457621
II	1	16	ad libitum	45.2	1.55	2	female	15	53.33	2.6	46.15	-5.39	0.465137
II	1	16	ad libitum	45.2	1.55	3	male	15	53.33	3.1	19.35	-5.39	0.446259
II	1	16	ad libitum	45.2	1.55	4	male	15	53.33	3.2	43.75	-5.39	0.463444
II	1	16	ad libitum	45.2	1.55	5	male	15	53.33	3.1	22.58	-5.39	0.448531
II	1	16	ad libitum	45.2	1.55	6	female	15	53.33	2.5	48	-5.39	0.466438
II	1	16	ad libitum	45.2	1.55	7	male	15	53.33	3.3	42.42	-5.39	0.46251
II	1	16	ad libitum	45.2	1.55	8	female	15	53.33	3	46.67	-5.39	0.465499
II	1	16	ad libitum	45.2	1.55	9	female	15	53.33	2.8	50	-5.39	0.467847
II	1	16	ad libitum	45.2	1.55	10	male	15	53.33	3.4	35.29	-5.39	0.457487
II	1	16	ad libitum	45.2	1.55	12	female	15	53.33	2.9	51.72	-5.39	0.469061
II	1	16	ad libitum	45.2	1.55	13	female	15	53.33	2.9	37.93	-5.39	0.459345
II	1	16	ad libitum	45.2	1.55	14	male	15	53.33	3.1	48.39	-5.39	0.466711
II	1	16	ad libitum	45.2	1.55	15	male	15	53.33	3.1	61.29	-5.39	0.4758
II	1	18	ad libitum	46	-1.52	1	male	14	78.57	3.6	41.67	0	0.824337
II	1	18	ad libitum	46	-1.52	2	male	14	78.57	3.4	55.88	0	0.834351
II	1	18	ad libitum	46	-1.52	3	male	14	78.57	3.4	55.88	0	0.834351
II	1	18	ad libitum	46	-1.52	4	male	14	78.57	3.5	57.14	0	0.835239
II	1	18	ad libitum	46	-1.52	5	male	14	78.57	3.2	53.13	0	0.832409
II	1	18	ad libitum	46	-1.52	6	male	14	78.57	3.3	48.48	0	0.82914
II	1	18	ad libitum	46	-1.52	7	male	14	78.57	3.3	45.45	0	0.827005
II	1	18	ad libitum	46	-1.52	8	male	14	78.57	3.1	54.84	0	0.833616
II	1	18	ad libitum	46	-1.52	9	female	14	78.57	3.5	62.86	0	0.839264
II	1	18	ad libitum	46	-1.52	10	male	14	78.57	3.7	56.76	0	0.834967
II	1	18	ad libitum	46	-1.52	11	female	14	78.57	2.8	67.86	0	0.842787
II	1	18	ad libitum	46	-1.52	12	male	14	78.57	2.4	58.33	0	0.836078
II	1	18	ad libitum	46	-1.52	13	male	14	78.57	3	73.33	0	0.846644
II	1	18	ad libitum	46	-1.52	14	female	14	78.57	3	73.33	0	0.846644
II	1	19	food restriction	45.8	-6.33	1	male	13	38.46	3.1	70.97	0	0.640332
II	1	19	food restriction	45.8	-6.33	2	female	13	38.46	2.8	67.86	0	0.528496
II	1	19	food restriction	45.8	-6.33	3	female	13	38.46	2.5	76	0	0.821259
II	1	19	food restriction	45.8	-6.33	4	male	13	38.46	3	50	0	-0.11353
II	1	19	food restriction	45.8	-6.33	5	female	13	38.46	2.8	75	0	0.785306
II	1	19	food restriction	45.8	-6.33	6	female	13	38.46	2.8	71.43	0	0.656901
II	1	19	food restriction	45.8	-6.33	7	female	13	38.46	2.4	95.83	0	1.53434
II	1	19	food restriction	45.8	-6.33	8	female	13	38.46	2.4	83.33	0	1.08492
II	1	19	food restriction	45.8	-6.33	9	female	13	38.46	2.9	75.86	0	0.8163
II	1	19	food restriction	45.8	-6.33	10	male	13	38.46	2.8	75	0	0.785306
II	1	19	food restriction	45.8	-6.33	11	female	13	38.46	3	80	0	0.965073
II	1	19	food restriction	45.8	-6.33	12	male	13	38.46	2.7	66.67	0	0.485694
II	1	19	food restriction	45.8	-6.33	13	male	13	38.46	3	83.33	0	1.08492
II	2	75	ad libitum	44.7	7.61	1	male	11	45.45	3.6	61.11	-8.84	-0.0881889
II	2	75	ad libitum	44.7	7.61	2	male	11	45.45	3	60	-8.84	-0.0889716
II	2	75	ad libitum	44.7	7.61	3	female	11	45.45	3.6	58.33	-8.84	-0.0901457
II	2	75	ad libitum	44.7	7.61	4	female	11	45.45	3.3	66.67	-8.84	-0.0842753
II	2	75	ad libitum	44.7	7.61	5	female	11	45.45	3	70	-8.84	-0.0819272
II	2	75	ad libitum	44.7	7.61	6	male	11	45.45	3.3	57.58	-8.84	-0.0906794
II	2	75	ad libitum	44.7	7.61	8	female	11	45.45	3.3	57.58	-8.84	-0.0906794
II	2	75	ad libitum	44.7	7.61	9	male	11	45.45	3.4	58.82	-8.84	-0.0898004
II	2	75	ad libitum	44.7	7.61	10	male	11	45.45	3.4	64.71	-8.84	-0.0856566
II	2	75	ad libitum	44.7	7.61	11	female	11	45.45	3.1	67.74	-8.84	-0.0835179
II	2	77	food restriction	40.3	6.95	1	male	13	30.77	3.1	45.16	0	0.672272
II	2	77	food restriction	40.3	6.95	2	female	13	30.77	3.6	50	0	0.84624
II	2	77	food restriction	40.3	6.95	3	female	13	30.77	3	56.67	0	1.08593
II	2	77	food restriction	40.3	6.95	4	female	13	30.77	3	63.33	0	1.32562
II	2	77	food restriction	40.3	6.95	5	female	13	30.77	3.2	56.25	0	1.07095
II	2	77	food restriction	40.3	6.95	6	female	13	30.77	3.3	72.73	0	1.66336
II	2	77	food restriction	40.3	6.95	7	male	13	30.77	3	56.67	0	1.08593
II	2	77	food restriction	40.3	6.95	8	male	13	30.77	3.4	58.82	0	1.16348
II	2	77	food restriction	40.3	6.95	9	female	13	30.77	3	66.67	0	1.44546
II	2	77	food restriction	40.3	6.95	10	female	13	30.77	3.5	62.86	0	1.3085
II	2	77	food restriction	40.3	6.95	11	female	13	30.77	3.3	42.42	0	0.573866
II	2	77	food restriction	40.3	6.95	12	female	13	30.77	3	56.67	0	1.08593
II	2	77	food restriction	40.3	6.95	13	male	13	30.77	3.3	51.52	0	0.900715
II	2	66	ad libitum	37.9	-14.51	2	male	16	56.25	2.8	21.43	-37.77	-2.16167
II	2	66	ad libitum	37.9	-14.51	4	female	16	56.25	3	23.33	-37.77	-2.16033
II	2	66	ad libitum	37.9	-14.51	5	male	16	56.25	2.6	38.46	-37.77	-2.14967
II	2	66	ad libitum	37.9	-14.51	6	male	16	56.25	3.5	28.57	-37.77	-2.15664
II	2	66	ad libitum	37.9	-14.51	7	male	16	56.25	2.8	14.29	-37.77	-2.1667
II	2	66	ad libitum	37.9	-14.51	8	male	16	56.25	3.1	19.35	-37.77	-2.16313
II	2	66	ad libitum	37.9	-14.51	9	female	16	56.25	2.6	26.92	-37.77	-2.1578
II	2	66	ad libitum	37.9	-14.51	13	female	16	56.25	2.8	14.29	-37.77	-2.1667
II	2	66	ad libitum	37.9	-14.51	15	male	16	56.25	2.4	20.83	-37.77	-2.16209
II	2	66	ad libitum	37.9	-14.51	16	male	16	56.25	2.9	10.34	-37.77	-2.16947
II	2	73	food restriction	42.3	6.15	1	male	14	64.29	3	70	0	2.02116
II	2	73	food restriction	42.3	6.15	2	male	14	64.29	3.1	41.94	0	1.01215
II	2	73	food restriction	42.3	6.15	3	male	14	64.29	3.1	58.06	0	1.59204
II	2	73	food restriction	42.3	6.15	4	male	14	64.29	3	66.67	0	1.90132
II	2	73	food restriction	42.3	6.15	5	male	14	64.29	3.3	57.58	0	1.57447
II	2	73	food restriction	42.3	6.15	6	female	14	64.29	3.1	61.29	0	1.70802
II	2	73	food restriction	42.3	6.15	7	male	14	64.29	3.2	56.25	0	1.5268
II	2	73	food restriction	42.3	6.15	8	male	14	64.29	3.2	53.13	0	1.41445
II	2	73	food restriction	42.3	6.15	9	male	14	64.29	3.3	24.24	0	0.37602
II	2	73	food restriction	42.3	6.15	10	female	14	64.29	2.9	17.24	0	0.124309
II	2	73	food restriction	42.3	6.15	11	female	14	64.29	2.8	67.86	0	1.94412
II	2	73	food restriction	42.3	6.15	12	female	14	64.29	3.1	32.26	0	0.66421
II	2	73	food restriction	42.3	6.15	13	male	14	64.29	3	56.67	0	1.54178
II	2	73	food restriction	42.3	6.15	14	female	14	64.29	2.8	53.57	0	1.4305
II	2	29	ad libitum	40.4	10.15	1	female	11	27.27	3.3	60.61	0	0.961887
II	2	29	ad libitum	40.4	10.15	2	female	11	27.27	3.1	54.84	0	0.957824
II	2	29	ad libitum	40.4	10.15	3	male	11	27.27	3.4	52.94	0	0.956487
II	2	29	ad libitum	40.4	10.15	4	male	11	27.27	3.2	56.25	0	0.958818
II	2	29	ad libitum	40.4	10.15	5	female	11	27.27	2.8	67.86	0	0.966995
II	2	29	ad libitum	40.4	10.15	6	female	11	27.27	3.3	66.67	0	0.966156
II	2	29	ad libitum	40.4	10.15	7	male	11	27.27	3.2	65.63	0	0.965422
II	2	29	ad libitum	40.4	10.15	8	female	11	27.27	3	73.33	0	0.970852
II	2	29	ad libitum	40.4	10.15	9	female	11	27.27	3.7	51.35	0	0.955367
II	2	29	ad libitum	40.4	10.15	10	female	11	27.27	3	53.33	0	0.956763
II	2	29	ad libitum	40.4	10.15	11	female	11	27.27	3.3	63.64	0	0.964021
II	2	30	ad libitum	41.9	-0.95	1	male	17	70.59	2.2	45.45	0	2.62234
II	2	30	ad libitum	41.9	-0.95	2	male	17	70.59	2.7	59.26	0	2.63206
II	2	30	ad libitum	41.9	-0.95	3	male	17	70.59	2.4	62.5	0	2.63434
II	2	30	ad libitum	41.9	-0.95	4	male	17	70.59	2.6	57.69	0	2.63096
II	2	30	ad libitum	41.9	-0.95	5	female	17	70.59	2.3	52.17	0	2.62707
II	2	30	ad libitum	41.9	-0.95	6	male	17	70.59	2.6	38.46	0	2.61741
II	2	30	ad libitum	41.9	-0.95	7	female	17	70.59	2.3	60.87	0	2.6332
II	2	30	ad libitum	41.9	-0.95	8	male	17	70.59	2.1	47.62	0	2.62386
II	2	30	ad libitum	41.9	-0.95	9	male	17	70.59	2.4	54.17	0	2.62847
II	2	30	ad libitum	41.9	-0.95	10	male	17	70.59	2.4	29.17	0	2.61086
II	2	30	ad libitum	41.9	-0.95	11	male	17	70.59	2.3	60.87	0	2.6332
II	2	30	ad libitum	41.9	-0.95	12	female	17	70.59	2.3	34.78	0	2.61482
II	2	30	ad libitum	41.9	-0.95	13	female	17	70.59	2.3	65.22	0	2.63626
II	2	30	ad libitum	41.9	-0.95	14	male	17	70.59	2.5	60	0	2.63258
II	2	30	ad libitum	41.9	-0.95	15	male	17	70.59	2.8	67.86	0	2.63812
II	2	30	ad libitum	41.9	-0.95	16	female	17	70.59	2	50	0	2.62554
II	2	30	ad libitum	41.9	-0.95	17	male	17	70.59	2.1	42.86	0	2.62051
II	2	51	ad libitum	40.1	8.23	1	male	14	57.14	3	53.33	0	1.79233
II	2	51	ad libitum	40.1	8.23	2	female	14	57.14	2.7	66.67	0	1.80172
II	2	51	ad libitum	40.1	8.23	3	male	14	57.14	2.8	53.57	0	1.79249
II	2	51	ad libitum	40.1	8.23	4	female	14	57.14	2.9	58.62	0	1.79605
II	2	51	ad libitum	40.1	8.23	5	male	14	57.14	3	50	0	1.78998
II	2	51	ad libitum	40.1	8.23	6	male	14	57.14	2.8	71.43	0	1.80507
II	2	51	ad libitum	40.1	8.23	7	male	14	57.14	3	73.33	0	1.80641
II	2	51	ad libitum	40.1	8.23	8	female	14	57.14	2.5	48	0	1.78857
II	2	51	ad libitum	40.1	8.23	9	female	14	57.14	2.6	46.15	0	1.78727
II	2	51	ad libitum	40.1	8.23	10	male	14	57.14	2.7	55.56	0	1.79389
II	2	51	ad libitum	40.1	8.23	11	female	14	57.14	2.8	53.57	0	1.79249
II	2	51	ad libitum	40.1	8.23	12	male	14	57.14	2.9	68.97	0	1.80334
II	2	51	ad libitum	40.1	8.23	13	female	14	57.14	2.8	57.14	0	1.79501
II	2	51	ad libitum	40.1	8.23	14	male	14	57.14	2.8	57.14	0	1.79501
II	2	34	ad libitum	44.6	-4.48	1	female	14	42.86	3.1	70.97	0	1.80475
II	2	34	ad libitum	44.6	-4.48	2	female	14	42.86	2.6	42.31	0	1.78456
II	2	34	ad libitum	44.6	-4.48	3	female	14	42.86	2.6	65.38	0	1.80081
II	2	34	ad libitum	44.6	-4.48	4	male	14	42.86	3	30	0	1.77589
II	2	34	ad libitum	44.6	-4.48	5	male	14	42.86	2.8	42.86	0	1.78495
II	2	34	ad libitum	44.6	-4.48	6	male	14	42.86	2.9	37.93	0	1.78148
II	2	34	ad libitum	44.6	-4.48	7	female	14	42.86	3	90	0	1.81816
II	2	34	ad libitum	44.6	-4.48	8	male	14	42.86	3	66.67	0	1.80172
II	2	34	ad libitum	44.6	-4.48	9	female	14	42.86	3	56.67	0	1.79467
II	2	34	ad libitum	44.6	-4.48	10	female	14	42.86	3.2	46.88	0	1.78778
II	2	34	ad libitum	44.6	-4.48	11	male	14	42.86	3.1	51.61	0	1.79111
II	2	34	ad libitum	44.6	-4.48	12	male	14	42.86	2.8	42.86	0	1.78495
II	2	34	ad libitum	44.6	-4.48	13	female	14	42.86	3	63.33	0	1.79937
II	2	34	ad libitum	44.6	-4.48	14	female	14	42.86	2.3	60.87	0	1.79763
II	2	72	food restriction	39.1	9.46	1	male	13	46.15	3.2	78.13	0	1.85743
II	2	72	food restriction	39.1	9.46	2	female	13	46.15	3.1	58.06	0	1.13619
II	2	72	food restriction	39.1	9.46	3	male	13	46.15	3	83.33	0	2.04469
II	2	72	food restriction	39.1	9.46	4	female	13	46.15	2.9	82.76	0	2.02402
II	2	72	food restriction	39.1	9.46	5	female	13	46.15	3.3	66.67	0	1.44546
II	2	72	food restriction	39.1	9.46	6	male	13	46.15	3.2	56.25	0	1.07095
II	2	72	food restriction	39.1	9.46	7	female	13	46.15	3	63.33	0	1.32562
II	2	72	food restriction	39.1	9.46	8	female	13	46.15	3.1	61.29	0	1.25217
II	2	72	food restriction	39.1	9.46	9	female	13	46.15	3.2	71.88	0	1.63272
II	2	72	food restriction	39.1	9.46	10	male	13	46.15	3.1	70.97	0	1.6001
II	2	72	food restriction	39.1	9.46	11	female	13	46.15	3.2	53.13	0	0.958595
II	2	72	food restriction	39.1	9.46	12	male	13	46.15	3.1	54.84	0	1.02021
II	2	72	food restriction	39.1	9.46	13	male	13	46.15	1.2	25	0	-0.052595
II	3	83	food restriction	43.4	2.53	1	female	14	42.86	2	90	0	3.60759
II	3	83	food restriction	43.4	2.53	2	male	14	42.86	2.8	78.57	0	3.1967
II	3	83	food restriction	43.4	2.53	3	male	14	42.86	2.7	70.37	0	2.90184
II	3	83	food restriction	43.4	2.53	4	male	14	42.86	3	70	0	2.88852
II	3	83	food restriction	43.4	2.53	5	male	14	42.86	3	60	0	2.52899
II	3	83	food restriction	43.4	2.53	6	female	14	42.86	3.1	70.97	0	2.92332
II	3	83	food restriction	43.4	2.53	7	female	14	42.86	2.4	66.67	0	2.76868
II	3	83	food restriction	43.4	2.53	8	female	14	42.86	2.9	65.52	0	2.72735
II	3	83	food restriction	43.4	2.53	9	female	14	42.86	2	55	0	2.34922
II	3	83	food restriction	43.4	2.53	10	male	14	42.86	3.1	70.97	0	2.92332
II	3	83	food restriction	43.4	2.53	11	female	14	42.86	2.7	74.07	0	3.035
II	3	83	food restriction	43.4	2.53	12	female	14	42.86	2.4	75	0	3.06829
II	3	83	food restriction	43.4	2.53	13	female	14	42.86	1.8	50	0	2.16946
II	3	83	food restriction	43.4	2.53	14	male	14	42.86	2.2	81.82	0	3.31343
II	3	85	food restriction	46.4	-4.53	1	male	10	70	3	63.33	0	0.825423
II	3	85	food restriction	46.4	-4.53	2	male	10	70	3.9	46.15	0	0.207762
II	3	85	food restriction	46.4	-4.53	3	male	10	70	3.8	57.89	0	0.629887
II	3	85	food restriction	46.4	-4.53	4	male	10	70	3.8	55.26	0	0.535273
II	3	85	food restriction	46.4	-4.53	5	female	10	70	4	52.5	0	0.435928
II	3	85	food restriction	46.4	-4.53	6	female	10	70	3.3	60.61	0	0.727368
II	3	85	food restriction	46.4	-4.53	7	male	10	70	3.8	55.26	0	0.535273
II	3	85	food restriction	46.4	-4.53	8	male	10	70	3.3	57.58	0	0.618419
II	3	85	food restriction	46.4	-4.53	9	male	10	70	3.6	63.89	0	0.845397
II	3	85	food restriction	46.4	-4.53	10	female	10	70	2.8	60.71	0	0.73126
II	3	90	food restriction	41.4	-5.07	1	female	15	46.67	2.9	72.41	0	3.43116
II	3	90	food restriction	41.4	-5.07	2	male	15	46.67	2.7	85.19	0	3.89034
II	3	90	food restriction	41.4	-5.07	3	male	15	46.67	2.9	48.28	0	2.56332
II	3	90	food restriction	41.4	-5.07	4	male	15	46.67	3	66.67	0	3.22453
II	3	90	food restriction	41.4	-5.07	5	male	15	46.67	2.8	57.14	0	2.88212
II	3	90	food restriction	41.4	-5.07	6	female	15	46.67	2.5	40	0	2.26577
II	3	90	food restriction	41.4	-5.07	7	female	15	46.67	2.2	68.18	0	3.27901
II	3	90	food restriction	41.4	-5.07	8	female	15	46.67	3.1	64.52	0	3.14721
II	3	90	food restriction	41.4	-5.07	9	female	15	46.67	2.6	42.31	0	2.34874
II	3	90	food restriction	41.4	-5.07	10	female	15	46.67	3	70	0	3.34438
II	3	90	food restriction	41.4	-5.07	11	female	15	46.67	2.5	72	0	3.41628
II	3	90	food restriction	41.4	-5.07	12	male	15	46.67	2.8	82.14	0	3.78095
II	3	90	food restriction	41.4	-5.07	13	male	15	46.67	3	36.67	0	2.14593
II	3	90	food restriction	41.4	-5.07	14	male	15	46.67	2.9	51.72	0	2.6873
II	3	90	food restriction	41.4	-5.07	15	female	15	46.67	2.9	51.72	0	2.6873
II	3	91	ad libitum	46.8	-2.14	1	male	15	73.33	3.7	67.57	0	2.94824
II	3	91	ad libitum	46.8	-2.14	2	female	15	73.33	2.7	88.89	0	2.96326
II	3	91	ad libitum	46.8	-2.14	3	male	15	73.33	2.9	75.86	0	2.95408
II	3	91	ad libitum	46.8	-2.14	4	female	15	73.33	2.7	62.96	0	2.94499
II	3	91	ad libitum	46.8	-2.14	5	male	15	73.33	3.6	75	0	2.95347
II	3	91	ad libitum	46.8	-2.14	6	female	15	73.33	2.9	68.97	0	2.94922
II	3	91	ad libitum	46.8	-2.14	7	male	15	73.33	1.8	50	0	2.93586
II	3	91	ad libitum	46.8	-2.14	8	male	15	73.33	3.3	78.79	0	2.95614
II	3	91	ad libitum	46.8	-2.14	9	male	15	73.33	3	73.33	0	2.9523
II	3	91	ad libitum	46.8	-2.14	10	female	15	73.33	2.6	57.69	0	2.94128
II	3	91	ad libitum	46.8	-2.14	11	male	15	73.33	3.2	59.38	0	2.94246
II	3	91	ad libitum	46.8	-2.14	12	male	15	73.33	3	70	0	2.94995
II	3	91	ad libitum	46.8	-2.14	13	male	15	73.33	3	53.33	0	2.93821
II	3	91	ad libitum	46.8	-2.14	14	male	15	73.33	3.2	78.13	0	2.95567
II	3	91	ad libitum	46.8	-2.14	15	male	15	73.33	3	73.33	0	2.9523
II	3	93	ad libitum	47.1	-3.18	1	male	16	50	2.6	65.38	0	3.22522
II	3	93	ad libitum	47.1	-3.18	2	female	16	50	2.9	75.86	0	3.2326
II	3	93	ad libitum	47.1	-3.18	3	female	16	50	3	66.67	0	3.22612
II	3	93	ad libitum	47.1	-3.18	4	male	16	50	2.7	88.89	0	3.24178
II	3	93	ad libitum	47.1	-3.18	5	female	16	50	2.4	37.5	0	3.20558
II	3	93	ad libitum	47.1	-3.18	6	male	16	50	3	63.33	0	3.22377
II	3	93	ad libitum	47.1	-3.18	7	male	16	50	2.3	86.96	0	3.24041
II	3	93	ad libitum	47.1	-3.18	8	female	16	50	2.7	74.07	0	3.23134
II	3	93	ad libitum	47.1	-3.18	9	male	16	50	2.8	67.86	0	3.22696
II	3	93	ad libitum	47.1	-3.18	10	male	16	50	2	55	0	3.2179
II	3	93	ad libitum	47.1	-3.18	11	female	16	50	2.4	79.17	0	3.23493
II	3	93	ad libitum	47.1	-3.18	12	female	16	50	2.1	80.95	0	3.23618
II	3	93	ad libitum	47.1	-3.18	13	female	16	50	3	86.67	0	3.24021
II	3	93	ad libitum	47.1	-3.18	14	male	16	50	2.8	78.57	0	3.23451
II	3	93	ad libitum	47.1	-3.18	15	male	16	50	2.2	63.64	0	3.22399
II	3	93	ad libitum	47.1	-3.18	16	female	16	50	2.4	87.5	0	3.2408
II	3	94	food restriction	43.3	1.15	1	male	15	46.67	3	66.67	0	3.22453
II	3	94	food restriction	43.3	1.15	2	female	15	46.67	2.6	92.31	0	4.14641
II	3	94	food restriction	43.3	1.15	3	male	15	46.67	2.6	76.92	0	3.59328
II	3	94	food restriction	43.3	1.15	4	female	15	46.67	2.6	65.38	0	3.17844
II	3	94	food restriction	43.3	1.15	5	female	15	46.67	2.4	66.67	0	3.22453
II	3	94	food restriction	43.3	1.15	6	male	15	46.67	2.5	64	0	3.12866
II	3	94	food restriction	43.3	1.15	7	male	15	46.67	2.3	65.22	0	3.17243
II	3	94	food restriction	43.3	1.15	8	male	15	46.67	2.7	96.3	0	4.28982
II	3	94	food restriction	43.3	1.15	9	female	15	46.67	2.4	83.33	0	3.82376
II	3	94	food restriction	43.3	1.15	10	male	15	46.67	2.3	65.22	0	3.17243
II	3	94	food restriction	43.3	1.15	11	female	15	46.67	2.5	28	0	1.83433
II	3	94	food restriction	43.3	1.15	12	male	15	46.67	2.3	86.96	0	3.95402
II	3	94	food restriction	43.3	1.15	13	female	15	46.67	2.6	84.62	0	3.86985
II	3	94	food restriction	43.3	1.15	14	female	15	46.67	2.5	24	0	1.69052
II	3	94	food restriction	43.3	1.15	15	female	15	46.67	2.3	43.48	0	2.39083
II	3	95	food restriction	44.5	4.04	1	male	12	33.33	3.5	65.71	0	1.82273
II	3	95	food restriction	44.5	4.04	2	female	12	33.33	3.3	45.45	0	1.09433
II	3	95	food restriction	44.5	4.04	3	female	12	33.33	3.4	58.82	0	1.57499
II	3	95	food restriction	44.5	4.04	4	female	12	33.33	2.7	66.67	0	1.85697
II	3	95	food restriction	44.5	4.04	5	female	12	33.33	3.6	58.33	0	1.55736
II	3	95	food restriction	44.5	4.04	6	female	12	33.33	3	63.33	0	1.73713
II	3	95	food restriction	44.5	4.04	7	male	12	33.33	3.1	61.29	0	1.66368
II	3	95	food restriction	44.5	4.04	8	male	12	33.33	3.5	62.86	0	1.72001
II	3	95	food restriction	44.5	4.04	9	male	12	33.33	3.4	29.41	0	0.517532
II	3	95	food restriction	44.5	4.04	10	female	12	33.33	3	53.33	0	1.37759
II	3	95	food restriction	44.5	4.04	11	female	12	33.33	3.1	51.61	0	1.31574
II	3	95	food restriction	44.5	4.04	12	female	12	33.33	3.1	61.29	0	1.66368
II	3	107	ad libitum	39.1	0	1	male	10	80	3.5	45.71	0	1.54024
II	3	107	ad libitum	39.1	0	2	male	10	80	3.4	44.12	0	1.53911
II	3	107	ad libitum	39.1	0	3	male	10	80	3.2	50	0	1.54326
II	3	107	ad libitum	39.1	0	4	male	10	80	3.3	51.52	0	1.54432
II	3	107	ad libitum	39.1	0	5	male	10	80	3.1	51.61	0	1.54439
II	3	107	ad libitum	39.1	0	6	male	10	80	3.2	56.25	0	1.54766
II	3	107	ad libitum	39.1	0	7	male	10	80	3.3	42.42	0	1.53792
II	3	107	ad libitum	39.1	0	8	female	10	80	2.9	65.52	0	1.55419
II	3	107	ad libitum	39.1	0	9	female	10	80	3.2	46.88	0	1.54106
II	3	107	ad libitum	39.1	0	10	male	10	80	3.2	46.88	0	1.54106
II	3	109	food restriction	43.3	-2.08	1	male	12	58.33	3	76.67	0	2.21651
II	3	109	food restriction	43.3	-2.08	2	male	12	58.33	2.8	78.57	0	2.28499
II	3	109	food restriction	43.3	-2.08	3	male	12	58.33	2.6	80.77	0	2.36401
II	3	109	food restriction	43.3	-2.08	4	male	12	58.33	3	66.67	0	1.85697
II	3	109	food restriction	43.3	-2.08	5	male	12	58.33	3.2	78.13	0	2.26894
II	3	109	food restriction	43.3	-2.08	6	female	12	58.33	3.1	67.74	0	1.89563
II	3	109	food restriction	43.3	-2.08	7	female	12	58.33	2.9	79.31	0	2.31156
II	3	109	food restriction	43.3	-2.08	8	male	12	58.33	3	76.67	0	2.21651
II	3	109	food restriction	43.3	-2.08	9	female	12	58.33	2.8	71.43	0	2.02818
II	3	109	food restriction	43.3	-2.08	10	male	12	58.33	2.9	72.41	0	2.0636
II	3	109	food restriction	43.3	-2.08	11	female	12	58.33	3	70	0	1.97682
II	3	109	food restriction	43.3	-2.08	12	female	12	58.33	2.7	81.48	0	2.38962
II	3	110	food restriction	39.5	5.32	1	male	11	63.64	3.8	57.89	0	1.08574
II	3	110	food restriction	39.5	5.32	2	female	11	63.64	3.4	58.82	0	1.11913
II	3	110	food restriction	39.5	5.32	3	male	11	63.64	3.7	5.41	0	-0.801431
II	3	110	food restriction	39.5	5.32	4	male	11	63.64	3.7	62.16	0	1.23917
II	3	110	food restriction	39.5	5.32	5	female	11	63.64	3.4	61.76	0	1.22488
II	3	110	food restriction	39.5	5.32	6	male	11	63.64	3.7	64.86	0	1.33634
II	3	110	food restriction	39.5	5.32	7	male	11	63.64	3.9	61.54	0	1.21674
II	3	110	food restriction	39.5	5.32	8	female	11	63.64	3.3	63.64	0	1.29217
II	3	110	food restriction	39.5	5.32	9	male	11	63.64	3.5	45.71	0	0.647811
II	3	110	food restriction	39.5	5.32	10	male	11	63.64	3	53.33	0	0.921742
II	3	110	food restriction	39.5	5.32	11	female	11	63.64	3.6	61.11	0	1.20138
II	3	111	food restriction	41.9	-7.16	1	male	14	64.29	2.8	53.57	0	2.29786
II	3	111	food restriction	41.9	-7.16	2	female	14	64.29	2.8	60.71	0	2.55467
II	3	111	food restriction	41.9	-7.16	3	female	14	64.29	2.5	56	0	2.38518
II	3	111	food restriction	41.9	-7.16	4	male	14	64.29	3.1	70.97	0	2.92332
II	3	111	food restriction	41.9	-7.16	5	male	14	64.29	3	66.67	0	2.76868
II	3	111	food restriction	41.9	-7.16	6	male	14	64.29	3	66.67	0	2.76868
II	3	111	food restriction	41.9	-7.16	7	male	14	64.29	2.8	75	0	3.06829
II	3	111	food restriction	41.9	-7.16	8	female	14	64.29	2.5	60	0	2.52899
II	3	111	food restriction	41.9	-7.16	9	female	14	64.29	2.9	55.17	0	2.35542
II	3	111	food restriction	41.9	-7.16	10	male	14	64.29	1.7	41.18	0	1.85222
II	3	111	food restriction	41.9	-7.16	11	male	14	64.29	3.1	70.97	0	2.92332
II	3	111	food restriction	41.9	-7.16	12	male	14	64.29	2.7	55.56	0	2.3692
II	3	111	food restriction	41.9	-7.16	13	female	14	64.29	2.6	65.38	0	2.72258
II	3	111	food restriction	41.9	-7.16	14	male	14	64.29	2.8	71.43	0	2.93989
II	3	112	ad libitum	41.6	4.09	1	female	14	50	2.5	104	0	2.69538
II	3	112	ad libitum	41.6	4.09	2	female	14	50	2.6	61.54	0	2.66547
II	3	112	ad libitum	41.6	4.09	3	male	14	50	2.6	84.62	0	2.68172
II	3	112	ad libitum	41.6	4.09	4	male	14	50	2.6	73.08	0	2.6736
II	3	112	ad libitum	41.6	4.09	5	male	14	50	2.5	60	0	2.66438
II	3	112	ad libitum	41.6	4.09	6	male	14	50	2.5	88	0	2.68411
II	3	112	ad libitum	41.6	4.09	7	female	14	50	1.7	70.59	0	2.67184
II	3	112	ad libitum	41.6	4.09	8	female	14	50	2.5	72	0	2.67284
II	3	112	ad libitum	41.6	4.09	9	male	14	50	2.3	82.61	0	2.68031
II	3	112	ad libitum	41.6	4.09	10	male	14	50	2.4	91.67	0	2.68669
II	3	112	ad libitum	41.6	4.09	11	female	14	50	2.5	68	0	2.67002
II	3	112	ad libitum	41.6	4.09	12	female	14	50	2.4	83.33	0	2.68082
II	3	112	ad libitum	41.6	4.09	13	female	14	50	2.6	76.92	0	2.67631
II	3	112	ad libitum	41.6	4.09	14	male	14	50	2.5	64	0	2.6672
II	3	114	ad libitum	40.2	7.46	1	female	16	75	2.9	62.07	0	3.22288
II	3	114	ad libitum	40.2	7.46	2	female	16	75	2.3	73.91	0	3.23123
II	3	114	ad libitum	40.2	7.46	3	male	16	75	2.6	57.69	0	3.2198
II	3	114	ad libitum	40.2	7.46	4	male	16	75	2.6	46.15	0	3.21167
II	3	114	ad libitum	40.2	7.46	5	male	16	75	2.8	53.57	0	3.2169
II	3	114	ad libitum	40.2	7.46	6	male	16	75	2.3	39.13	0	3.20672
II	3	114	ad libitum	40.2	7.46	7	male	16	75	2.4	62.5	0	3.22319
II	3	114	ad libitum	40.2	7.46	8	male	16	75	2.7	55.56	0	3.21829
II	3	114	ad libitum	40.2	7.46	9	male	16	75	2.6	65.38	0	3.22522
II	3	114	ad libitum	40.2	7.46	10	male	16	75	2.4	54.17	0	3.21732
II	3	114	ad libitum	40.2	7.46	11	female	16	75	2.8	53.57	0	3.2169
II	3	114	ad libitum	40.2	7.46	12	male	16	75	2.6	73.08	0	3.23064
II	3	114	ad libitum	40.2	7.46	13	female	16	75	2.5	40	0	3.20734
II	3	114	ad libitum	40.2	7.46	14	male	16	75	2.3	73.91	0	3.23123
II	3	114	ad libitum	40.2	7.46	15	male	16	75	2.4	79.17	0	3.23493
II	3	114	ad libitum	40.2	7.46	16	male	16	75	2.7	48.15	0	3.21308
II	3	116	food restriction	44.4	4.05	1	female	15	80	2.4	87.5	-4.21	3.99375
II	3	116	food restriction	44.4	4.05	2	male	15	80	2.2	86.36	-4.21	3.95289
II	3	116	food restriction	44.4	4.05	3	male	15	80	1.8	44.44	-4.21	2.44576
II	3	116	food restriction	44.4	4.05	4	male	15	80	2.5	56	-4.21	2.86122
II	3	116	food restriction	44.4	4.05	6	male	15	80	2.6	80.77	-4.21	3.75176
II	3	116	food restriction	44.4	4.05	7	male	15	80	2.7	62.96	-4.21	3.11156
II	3	116	food restriction	44.4	4.05	8	male	15	80	2.5	64	-4.21	3.14884
II	3	116	food restriction	44.4	4.05	9	female	15	80	2.5	72	-4.21	3.43647
II	3	116	food restriction	44.4	4.05	10	female	15	80	2.6	61.54	-4.21	3.06034
II	3	116	food restriction	44.4	4.05	11	male	15	80	2.6	61.54	-4.21	3.06034
II	3	116	food restriction	44.4	4.05	12	male	15	80	2.6	76.92	-4.21	3.61347
II	3	116	food restriction	44.4	4.05	13	male	15	80	2.4	66.67	-4.21	3.24472
II	3	116	food restriction	44.4	4.05	14	male	15	80	2.1	61.9	-4.21	3.07351
II	3	116	food restriction	44.4	4.05	16	male	15	80	2.6	61.54	-4.21	3.06034
II	3	118	ad libitum	41.9	3.1	1	male	14	78.57	3.1	61.29	0	2.66529
II	3	118	ad libitum	41.9	3.1	2	male	14	78.57	3.1	61.29	0	2.66529
II	3	118	ad libitum	41.9	3.1	3	male	14	78.57	3.3	48.48	0	2.65627
II	3	118	ad libitum	41.9	3.1	4	male	14	78.57	3	73.33	0	2.67378
II	3	118	ad libitum	41.9	3.1	5	male	14	78.57	3.4	58.82	0	2.66356
II	3	118	ad libitum	41.9	3.1	6	male	14	78.57	3.2	75	0	2.67495
II	3	118	ad libitum	41.9	3.1	7	male	14	78.57	3.6	66.67	0	2.66908
II	3	118	ad libitum	41.9	3.1	8	female	14	78.57	3.2	68.75	0	2.67055
II	3	118	ad libitum	41.9	3.1	9	female	14	78.57	2.7	44.44	0	2.65343
II	3	118	ad libitum	41.9	3.1	10	male	14	78.57	3.1	45.16	0	2.65393
II	3	118	ad libitum	41.9	3.1	11	female	14	78.57	3.2	59.38	0	2.66394
II	3	118	ad libitum	41.9	3.1	12	male	14	78.57	2.3	69.57	0	2.67112
II	3	118	ad libitum	41.9	3.1	13	male	14	78.57	3.3	51.52	0	2.65841
II	3	118	ad libitum	41.9	3.1	14	male	14	78.57	3.1	51.61	0	2.65848
II	3	120	food restriction	40.6	0.74	1	male	7	71.43	4.1	95.12	0	0.600774
II	3	120	food restriction	40.6	0.74	2	male	7	71.43	4	92.5	0	0.506506
II	3	120	food restriction	40.6	0.74	3	male	7	71.43	2.8	10.71	0	-2.43397
II	3	120	food restriction	40.6	0.74	5	male	7	71.43	3.9	97.44	0	0.683969
II	3	120	food restriction	40.6	0.74	6	female	7	71.43	2.3	0	0	-2.81918
II	3	120	food restriction	40.6	0.74	7	female	7	71.43	3.3	106.06	0	0.994056
II	3	120	food restriction	40.6	0.74	8	male	7	71.43	4.2	90.48	0	0.433744
II	3	127	food restriction	41.2	5.34	1	female	11	36.36	3.4	67.65	0	1.43637
II	3	127	food restriction	41.2	5.34	2	female	11	36.36	3.4	70.59	0	1.54211
II	3	127	food restriction	41.2	5.34	3	female	11	36.36	3.4	76.47	0	1.75361
II	3	127	food restriction	41.2	5.34	4	male	11	36.36	3.2	53.13	0	0.914251
II	3	127	food restriction	41.2	5.34	5	male	11	36.36	3.3	66.67	0	1.40112
II	3	127	food restriction	41.2	5.34	6	female	11	36.36	3.3	72.73	0	1.61902
II	3	127	food restriction	41.2	5.34	7	female	11	36.36	3.3	69.7	0	1.51007
II	3	127	food restriction	41.2	5.34	8	female	11	36.36	3.4	67.65	0	1.43637
II	3	127	food restriction	41.2	5.34	9	male	11	36.36	3.5	68.57	0	1.4696
II	3	127	food restriction	41.2	5.34	10	female	11	36.36	3.2	75	0	1.70073
II	3	127	food restriction	41.2	5.34	11	male	11	36.36	3.3	63.64	0	1.29217
II	3	128	food restriction	49	7.55	1	female	18	50	2.8	67.86	-11.42	4.68962
II	3	128	food restriction	49	7.55	2	female	18	50	3	86.67	-11.42	5.36589
II	3	128	food restriction	49	7.55	3	male	18	50	2.3	78.26	-11.42	5.06367
II	3	128	food restriction	49	7.55	4	male	18	50	2	65	-11.42	4.5869
II	3	128	food restriction	49	7.55	5	female	18	50	3.3	72.73	-11.42	4.86472
II	3	128	food restriction	49	7.55	6	female	18	50	3.1	80.65	-11.42	5.1494
II	3	128	food restriction	49	7.55	7	female	18	50	2.6	92.31	-11.42	5.5687
II	3	128	food restriction	49	7.55	8	female	18	50	2.8	78.57	-11.42	5.07484
II	3	128	food restriction	49	7.55	9	female	18	50	3.1	70.97	-11.42	4.80146
II	3	128	food restriction	49	7.55	10	male	18	50	2.6	61.54	-11.42	4.46244
II	3	128	food restriction	49	7.55	11	male	18	50	2.7	81.48	-11.42	5.17946
II	3	128	food restriction	49	7.55	14	male	18	50	3	66.67	-11.42	4.64682
II	3	128	food restriction	49	7.55	15	male	18	50	2.3	86.96	-11.42	5.37631
II	3	128	food restriction	49	7.55	16	male	18	50	2.9	72.41	-11.42	4.85345
II	3	128	food restriction	49	7.55	18	female	18	50	2.6	61.54	-11.42	4.46244
II	3	130	food restriction	41	11.95	2	female	9	55.56	4	75	0	0.789027
II	3	130	food restriction	41	11.95	3	male	9	55.56	4.4	68.18	0	0.54389
II	3	130	food restriction	41	11.95	4	female	9	55.56	4	67.5	0	0.519376
II	3	130	food restriction	41	11.95	5	female	9	55.56	4.2	61.9	0	0.318208
II	3	130	food restriction	41	11.95	6	male	9	55.56	4.3	60.47	0	0.266448
II	3	130	food restriction	41	11.95	7	male	9	55.56	4.3	69.77	0	0.600899
II	3	130	food restriction	41	11.95	8	female	9	55.56	4	70	0	0.60926
II	3	130	food restriction	41	11.95	9	male	9	55.56	4.3	69.77	0	0.600899
II	3	130	food restriction	41	11.95	10	male	9	55.56	4.3	62.79	0	0.350061
II	3	132	ad libitum	46.4	5.82	1	male	16	43.75	3	60	-4.77	2.65415
II	3	132	ad libitum	46.4	5.82	2	female	16	43.75	2.6	42.31	-4.77	2.64168
II	3	132	ad libitum	46.4	5.82	3	female	16	43.75	2.9	48.28	-4.77	2.64589
II	3	132	ad libitum	46.4	5.82	4	male	16	43.75	1.9	31.58	-4.77	2.63412
II	3	132	ad libitum	46.4	5.82	5	female	16	43.75	2.5	68	-4.77	2.65978
II	3	132	ad libitum	46.4	5.82	6	female	16	43.75	2.1	52.38	-4.77	2.64878
II	3	132	ad libitum	46.4	5.82	7	female	16	43.75	2.2	40.91	-4.77	2.6407
II	3	132	ad libitum	46.4	5.82	8	male	16	43.75	3	63.33	-4.77	2.65649
II	3	132	ad libitum	46.4	5.82	9	male	16	43.75	2.8	53.57	-4.77	2.64962
II	3	132	ad libitum	46.4	5.82	10	female	16	43.75	2.3	60.87	-4.77	2.65476
II	3	132	ad libitum	46.4	5.82	11	female	16	43.75	2.7	59.26	-4.77	2.65362
II	3	132	ad libitum	46.4	5.82	12	male	16	43.75	2.5	60	-4.77	2.65415
II	3	132	ad libitum	46.4	5.82	14	male	16	43.75	3.1	41.94	-4.77	2.64142
II	3	132	ad libitum	46.4	5.82	15	female	16	43.75	1.9	36.84	-4.77	2.63783
II	3	132	ad libitum	46.4	5.82	16	female	16	43.75	2.4	83.33	-4.77	2.67058
II	3	134	food restriction	44	12.5	1	male	15	66.67	3.3	36.36	0	2.13503
II	3	134	food restriction	44	12.5	2	male	15	66.67	2.9	44.83	0	2.43934
II	3	134	food restriction	44	12.5	3	male	15	66.67	2.9	27.59	0	1.81946
II	3	134	food restriction	44	12.5	4	female	15	66.67	2.9	44.83	0	2.43934
II	3	134	food restriction	44	12.5	5	male	15	66.67	3.1	61.29	0	3.03123
II	3	134	food restriction	44	12.5	6	male	15	66.67	3.1	38.71	0	2.21938
II	3	134	food restriction	44	12.5	7	female	15	66.67	2.9	37.93	0	2.19139
II	3	134	food restriction	44	12.5	8	male	15	66.67	3.2	43.75	0	2.4006
II	3	134	food restriction	44	12.5	9	male	15	66.67	3.4	50	0	2.62531
II	3	134	food restriction	44	12.5	10	male	15	66.67	3.1	51.61	0	2.6833
II	3	134	food restriction	44	12.5	11	female	15	66.67	3	26.67	0	1.78639
II	3	134	food restriction	44	12.5	12	male	15	66.67	2.9	37.93	0	2.19139
II	3	134	food restriction	44	12.5	13	female	15	66.67	2.9	41.38	0	2.31536
II	3	134	food restriction	44	12.5	15	male	15	66.67	3.2	50	0	2.62531
II	3	134	food restriction	44	12.5	16	female	15	66.67	2.6	50	0	2.62531
II	3	145	ad libitum	39.7	6.55	1	female	13	30.77	3	86.67	0	2.40465
II	3	145	ad libitum	39.7	6.55	2	male	13	30.77	3	63.33	0	2.38821
II	3	145	ad libitum	39.7	6.55	3	male	13	30.77	3	76.67	0	2.3976
II	3	145	ad libitum	39.7	6.55	4	female	13	30.77	2.8	35.71	0	2.36876
II	3	145	ad libitum	39.7	6.55	5	female	13	30.77	3.3	60.61	0	2.38629
II	3	145	ad libitum	39.7	6.55	6	male	13	30.77	3	66.67	0	2.39056
II	3	145	ad libitum	39.7	6.55	7	female	13	30.77	3.2	50	0	2.37882
II	3	145	ad libitum	39.7	6.55	8	female	13	30.77	2.8	60.71	0	2.38637
II	3	145	ad libitum	39.7	6.55	9	female	13	30.77	2.9	65.52	0	2.38975
II	3	145	ad libitum	39.7	6.55	10	female	13	30.77	2.9	86.21	0	2.40432
II	3	145	ad libitum	39.7	6.55	11	female	13	30.77	2.4	79.17	0	2.39936
II	3	145	ad libitum	39.7	6.55	12	female	13	30.77	3	60	0	2.38586
II	3	145	ad libitum	39.7	6.55	13	male	13	30.77	3.1	45.16	0	2.37541
II	3	148	food restriction	44.3	-0.23	1	female	16	50	3.2	40.63	-6.9	2.77714
II	3	148	food restriction	44.3	-0.23	2	female	16	50	2.7	40.74	-6.9	2.7813
II	3	148	food restriction	44.3	-0.23	3	male	16	50	2.8	64.29	-6.9	3.62783
II	3	148	food restriction	44.3	-0.23	5	male	16	50	2.4	41.67	-6.9	2.81459
II	3	148	food restriction	44.3	-0.23	6	male	16	50	2.9	48.28	-6.9	3.05222
II	3	148	food restriction	44.3	-0.23	7	male	16	50	2.9	65.52	-6.9	3.6721
II	3	148	food restriction	44.3	-0.23	8	male	16	50	2.6	76.92	-6.9	4.08218
II	3	148	food restriction	44.3	-0.23	9	male	16	50	2.9	62.07	-6.9	3.54813
II	3	148	food restriction	44.3	-0.23	10	female	16	50	2.9	65.52	-6.9	3.6721
II	3	148	food restriction	44.3	-0.23	11	female	16	50	2.5	72	-6.9	3.90518
II	3	148	food restriction	44.3	-0.23	12	female	16	50	2.8	35.71	-6.9	2.60059
II	3	148	food restriction	44.3	-0.23	13	female	16	50	2.4	58.33	-6.9	3.41382
II	3	148	food restriction	44.3	-0.23	14	male	16	50	2.6	30.77	-6.9	2.42279
II	3	148	food restriction	44.3	-0.23	15	female	16	50	2.2	59.09	-6.9	3.44105
II	3	152	food restriction	39.6	6.82	1	male	13	38.46	2.6	73.08	-4.78	2.56619
II	3	152	food restriction	39.6	6.82	2	female	13	38.46	2.4	100	-4.78	3.53417
II	3	152	food restriction	39.6	6.82	3	male	13	38.46	2	80	-4.78	2.8151
II	3	152	food restriction	39.6	6.82	4	male	13	38.46	2.3	78.26	-4.78	2.75257
II	3	152	food restriction	39.6	6.82	5	female	13	38.46	2.5	96	-4.78	3.39035
II	3	152	food restriction	39.6	6.82	7	male	13	38.46	2	105	-4.78	3.71394
II	3	152	food restriction	39.6	6.82	9	female	13	38.46	2.5	56	-4.78	1.95222
II	3	152	food restriction	39.6	6.82	10	female	13	38.46	2.3	43.48	-4.78	1.50202
II	3	152	food restriction	39.6	6.82	11	female	13	38.46	2.4	83.33	-4.78	2.93494
II	3	152	food restriction	39.6	6.82	12	male	13	38.46	2	65	-4.78	2.2758
II	3	152	food restriction	39.6	6.82	13	female	13	38.46	2.6	100	-4.78	3.53417
II	3	152	food restriction	39.6	6.82	14	female	13	38.46	2.3	73.91	-4.78	2.59625
III	1	3	food restriction	39.1	13.81	1	female	12	50	4.3	20.93	0	-1.61454
III	1	3	food restriction	39.1	13.81	2	male	12	50	4.7	21.28	0	-1.60209
III	1	3	food restriction	39.1	13.81	3	male	12	50	4.4	31.82	0	-1.22308
III	1	3	food restriction	39.1	13.81	4	female	12	50	4.8	22.92	0	-1.54312
III	1	3	food restriction	39.1	13.81	5	male	12	50	4.5	33.33	0	-1.16861
III	1	3	food restriction	39.1	13.81	6	female	12	50	4.6	10.87	0	-1.97626
III	1	3	food restriction	39.1	13.81	7	male	12	50	4.1	21.95	0	-1.57783
III	1	3	food restriction	39.1	13.81	9	female	12	50	4.6	19.57	0	-1.66362
III	1	3	food restriction	39.1	13.81	10	female	12	50	4.3	32.56	0	-1.19648
III	1	3	food restriction	39.1	13.81	11	male	12	50	4.3	25.58	0	-1.44731
III	1	3	food restriction	39.1	13.81	12	male	12	50	4.6	23.91	0	-1.5073
III	1	3	food restriction	39.1	13.81	13	female	12	50	4.2	16.67	0	-1.76783
III	1	7	food restriction	46.6	2.36	1	female	12	75	5.3	39.62	0	-0.942484
III	1	7	food restriction	46.6	2.36	2	male	12	75	5.7	26.32	0	-1.42091
III	1	7	food restriction	46.6	2.36	3	male	12	75	5.1	29.41	0	-1.3096
III	1	7	food restriction	46.6	2.36	4	male	12	75	5.8	25.86	0	-1.43722
III	1	7	food restriction	46.6	2.36	5	male	12	75	5.9	33.9	0	-1.14829
III	1	7	food restriction	46.6	2.36	6	male	12	75	5.9	35.59	0	-1.08736
III	1	7	food restriction	46.6	2.36	7	male	12	75	5.3	37.74	0	-1.01032
III	1	7	food restriction	46.6	2.36	8	male	12	75	5.5	36.36	0	-1.05966
III	1	7	food restriction	46.6	2.36	9	male	12	75	5.6	26.79	0	-1.40402
III	1	7	food restriction	46.6	2.36	10	female	12	75	5.3	30.19	0	-1.28167
III	1	7	food restriction	46.6	2.36	11	male	12	75	4.8	41.67	0	-0.868994
III	1	7	food restriction	46.6	2.36	12	female	12	75	5.5	36.36	0	-1.05966
III	1	9	food restriction	45.1	10.2	1	female	17	35.29	3.8	21.05	-1.69	0.677232
III	1	9	food restriction	45.1	10.2	2	male	17	35.29	4.2	23.81	-1.69	0.776352
III	1	9	food restriction	45.1	10.2	3	female	17	35.29	4	45	-1.69	1.53822
III	1	9	food restriction	45.1	10.2	4	male	17	35.29	3.5	25.71	-1.69	0.844834
III	1	9	food restriction	45.1	10.2	5	female	17	35.29	3.6	38.89	-1.69	1.31851
III	1	9	food restriction	45.1	10.2	6	female	17	35.29	3.7	37.84	-1.69	1.28072
III	1	9	food restriction	45.1	10.2	7	male	17	35.29	2.8	25	-1.69	0.819153
III	1	9	food restriction	45.1	10.2	8	male	17	35.29	4.3	18.6	-1.69	0.589219
III	1	9	food restriction	45.1	10.2	9	male	17	35.29	3.6	16.67	-1.69	0.519542
III	1	9	food restriction	45.1	10.2	10	female	17	35.29	3.3	36.36	-1.69	1.22771
III	1	9	food restriction	45.1	10.2	11	female	17	35.29	3.8	44.74	-1.69	1.52876
III	1	9	food restriction	45.1	10.2	12	female	17	35.29	3.3	27.27	-1.69	0.900866
III	1	9	food restriction	45.1	10.2	13	female	17	35.29	4.7	36.17	-1.69	1.22076
III	1	9	food restriction	45.1	10.2	14	female	17	35.29	3.1	38.71	-1.69	1.31206
III	1	9	food restriction	45.1	10.2	15	female	17	35.29	2.8	46.43	-1.69	1.58958
III	1	9	food restriction	45.1	10.2	16	female	17	35.29	3	23.33	-1.69	0.759231
III	1	9	food restriction	45.1	10.2	17	male	17	35.29	1.6	37.5	-1.69	1.26857
III	1	11	ad libitum	44.8	1.12	1	male	17	52.94	4.7	21.28	0	1.64554
III	1	11	ad libitum	44.8	1.12	2	female	17	52.94	4.3	30.23	0	1.65184
III	1	11	ad libitum	44.8	1.12	3	female	17	52.94	3.3	24.24	0	1.64762
III	1	11	ad libitum	44.8	1.12	4	male	17	52.94	3.4	32.35	0	1.65334
III	1	11	ad libitum	44.8	1.12	5	male	17	52.94	4.1	17.07	0	1.64257
III	1	11	ad libitum	44.8	1.12	6	male	17	52.94	4.2	21.43	0	1.64564
III	1	11	ad libitum	44.8	1.12	7	male	17	52.94	4.2	23.81	0	1.64732
III	1	11	ad libitum	44.8	1.12	8	male	17	52.94	5	24	0	1.64745
III	1	11	ad libitum	44.8	1.12	9	female	17	52.94	4.2	-2.38	0	1.62887
III	1	11	ad libitum	44.8	1.12	10	male	17	52.94	4.4	18.18	0	1.64336
III	1	11	ad libitum	44.8	1.12	11	male	17	52.94	4.8	16.67	0	1.64229
III	1	11	ad libitum	44.8	1.12	12	male	17	52.94	4.7	6.38	0	1.63504
III	1	11	ad libitum	44.8	1.12	13	female	17	52.94	4.8	10.42	0	1.63788
III	1	11	ad libitum	44.8	1.12	14	female	17	52.94	4.8	18.75	0	1.64376
III	1	11	ad libitum	44.8	1.12	15	female	17	52.94	5	10	0	1.63759
III	1	11	ad libitum	44.8	1.12	16	female	17	52.94	2.5	8	0	1.63618
III	1	11	ad libitum	44.8	1.12	17	female	17	52.94	5.1	21.57	0	1.64574
III	1	12	food restriction	46.2	-2.16	1	female	13	46.15	3.3	45.45	0	-0.276954
III	1	12	food restriction	46.2	-2.16	2	female	13	46.15	3.7	27.03	0	-0.939486
III	1	12	food restriction	46.2	-2.16	3	male	13	46.15	3.4	29.41	0	-0.853747
III	1	12	food restriction	46.2	-2.16	4	male	13	46.15	3.8	26.32	0	-0.965058
III	1	12	food restriction	46.2	-2.16	5	female	13	46.15	3.4	23.53	0	-1.06524
III	1	12	food restriction	46.2	-2.16	6	male	13	46.15	3.6	25	0	-1.01237
III	1	12	food restriction	46.2	-2.16	7	male	13	46.15	3.4	29.41	0	-0.853747
III	1	12	food restriction	46.2	-2.16	8	female	13	46.15	2.9	31.03	0	-0.795405
III	1	12	food restriction	46.2	-2.16	10	female	13	46.15	3.7	29.73	0	-0.842315
III	1	12	food restriction	46.2	-2.16	11	female	13	46.15	3.6	30.56	0	-0.812624
III	1	12	food restriction	46.2	-2.16	12	male	13	46.15	3.8	28.95	0	-0.870444
III	1	12	food restriction	46.2	-2.16	13	female	13	46.15	3.3	33.33	0	-0.712753
III	1	12	food restriction	46.2	-2.16	14	male	13	46.15	3.6	36.11	0	-0.612883
III	1	13	ad libitum	47.9	2.3	1	male	12	58.33	6.1	14.75	0	0.248337
III	1	13	ad libitum	47.9	2.3	2	male	12	58.33	5.2	23.08	0	0.2542
III	1	13	ad libitum	47.9	2.3	3	male	12	58.33	6.2	14.52	0	0.248169
III	1	13	ad libitum	47.9	2.3	4	female	12	58.33	5.3	24.53	0	0.255222
III	1	13	ad libitum	47.9	2.3	5	female	12	58.33	5.6	23.21	0	0.254297
III	1	13	ad libitum	47.9	2.3	6	female	12	58.33	4.4	25	0	0.255555
III	1	13	ad libitum	47.9	2.3	7	male	12	58.33	5.7	15.79	0	0.249066
III	1	13	ad libitum	47.9	2.3	8	female	12	58.33	5.6	14.29	0	0.248007
III	1	13	ad libitum	47.9	2.3	9	male	12	58.33	6	18.33	0	0.250858
III	1	13	ad libitum	47.9	2.3	10	male	12	58.33	5.2	13.46	0	0.247427
III	1	13	ad libitum	47.9	2.3	11	female	12	58.33	5.3	24.53	0	0.255222
III	1	13	ad libitum	47.9	2.3	12	male	12	58.33	4.7	21.28	0	0.252932
III	1	15	food restriction	46.9	-5.76	1	male	12	58.33	5.3	30.19	0	-1.28167
III	1	15	food restriction	46.9	-5.76	2	female	12	58.33	7.1	32.39	0	-1.20237
III	1	15	food restriction	46.9	-5.76	4	male	12	58.33	6.9	30.43	0	-1.27282
III	1	15	food restriction	46.9	-5.76	5	female	12	58.33	6.3	26.98	0	-1.39688
III	1	15	food restriction	46.9	-5.76	6	female	12	58.33	6.9	17.39	0	-1.74178
III	1	15	food restriction	46.9	-5.76	7	male	12	58.33	6.6	19.7	0	-1.65888
III	1	15	food restriction	46.9	-5.76	8	male	12	58.33	6.7	19.4	0	-1.66945
III	1	15	food restriction	46.9	-5.76	9	male	12	58.33	6.8	29.41	0	-1.3096
III	1	15	food restriction	46.9	-5.76	10	female	12	58.33	5.8	22.41	0	-1.5612
III	1	15	food restriction	46.9	-5.76	11	male	12	58.33	7	28.57	0	-1.33981
III	1	15	food restriction	46.9	-5.76	12	female	12	58.33	5.3	26.42	0	-1.41734
III	1	15	food restriction	46.9	-5.76	13	male	12	58.33	6.8	41.18	0	-0.886618
III	1	16	ad libitum	45.9	1.53	1	female	14	50	4.2	16.67	0	0.806726
III	1	16	ad libitum	45.9	1.53	2	female	14	50	3.8	23.68	0	0.811669
III	1	16	ad libitum	45.9	1.53	3	male	14	50	3.7	24.32	0	0.81212
III	1	16	ad libitum	45.9	1.53	4	male	14	50	4.6	32.61	0	0.817956
III	1	16	ad libitum	45.9	1.53	5	male	14	50	3.8	36.84	0	0.820938
III	1	16	ad libitum	45.9	1.53	6	female	14	50	3.7	18.92	0	0.808312
III	1	16	ad libitum	45.9	1.53	7	male	14	50	4.7	17.02	0	0.806975
III	1	16	ad libitum	45.9	1.53	8	female	14	50	4.4	22.73	0	0.810995
III	1	16	ad libitum	45.9	1.53	9	female	14	50	4.2	21.43	0	0.81008
III	1	16	ad libitum	45.9	1.53	10	male	14	50	4.6	15.22	0	0.805705
III	1	16	ad libitum	45.9	1.53	12	female	14	50	4.4	43.18	0	0.825404
III	1	16	ad libitum	45.9	1.53	13	female	14	50	4	27.5	0	0.814357
III	1	16	ad libitum	45.9	1.53	14	male	14	50	4.6	28.26	0	0.814893
III	1	16	ad libitum	45.9	1.53	15	male	14	50	5	14	0	0.804847
III	1	18	ad libitum	45.3	9.93	1	male	14	78.57	5.1	21.57	0	0.810179
III	1	18	ad libitum	45.3	9.93	2	male	14	78.57	5.3	16.98	0	0.806947
III	1	18	ad libitum	45.3	9.93	3	male	14	78.57	5.3	11.32	0	0.80296
III	1	18	ad libitum	45.3	9.93	4	male	14	78.57	5.5	14.55	0	0.805231
III	1	18	ad libitum	45.3	9.93	5	male	14	78.57	4.9	16.33	0	0.806486
III	1	18	ad libitum	45.3	9.93	6	male	14	78.57	4.9	26.53	0	0.813674
III	1	18	ad libitum	45.3	9.93	7	male	14	78.57	4.8	20.83	0	0.809661
III	1	18	ad libitum	45.3	9.93	8	male	14	78.57	4.8	27.08	0	0.814064
III	1	18	ad libitum	45.3	9.93	9	female	14	78.57	5.7	17.54	0	0.807344
III	1	18	ad libitum	45.3	9.93	10	male	14	78.57	5.8	10.34	0	0.802272
III	1	18	ad libitum	45.3	9.93	11	female	14	78.57	4.7	19.15	0	0.808474
III	1	18	ad libitum	45.3	9.93	12	male	14	78.57	3.8	21.05	0	0.809815
III	1	18	ad libitum	45.3	9.93	13	male	14	78.57	5.2	5.77	0	0.799049
III	1	18	ad libitum	45.3	9.93	14	female	14	78.57	5.2	21.15	0	0.809887
III	1	19	food restriction	42.9	6.06	1	male	13	38.46	5.3	24.53	0	-1.02932
III	1	19	food restriction	42.9	6.06	2	female	13	38.46	4.7	12.77	0	-1.45222
III	1	19	food restriction	42.9	6.06	3	female	13	38.46	4.4	34.09	0	-0.685516
III	1	19	food restriction	42.9	6.06	4	male	13	38.46	4.5	35.56	0	-0.632857
III	1	19	food restriction	42.9	6.06	5	female	13	38.46	4.9	24.49	0	-1.03071
III	1	19	food restriction	42.9	6.06	6	female	13	38.46	4.8	31.25	0	-0.787656
III	1	19	food restriction	42.9	6.06	7	female	13	38.46	4.7	36.17	0	-0.610758
III	1	19	food restriction	42.9	6.06	8	female	13	38.46	4.4	29.55	0	-0.84894
III	1	19	food restriction	42.9	6.06	9	female	13	38.46	5.1	21.57	0	-1.13573
III	1	19	food restriction	42.9	6.06	10	male	13	38.46	4.9	28.57	0	-0.88396
III	1	19	food restriction	42.9	6.06	11	female	13	38.46	5.4	16.67	0	-1.31198
III	1	19	food restriction	42.9	6.06	12	male	13	38.46	4.5	15.56	0	-1.35193
III	1	19	food restriction	42.9	6.06	13	male	13	38.46	5.5	25.45	0	-0.996023
III	2	75	ad libitum	48.1	-2.7	1	male	10	50	5.8	25.86	-9.72	-0.496093
III	2	75	ad libitum	48.1	-2.7	2	male	10	50	4.8	39.58	-9.72	-0.486427
III	2	75	ad libitum	48.1	-2.7	3	female	10	50	5.7	36.84	-9.72	-0.488358
III	2	75	ad libitum	48.1	-2.7	4	female	10	50	5.5	34.55	-9.72	-0.489976
III	2	75	ad libitum	48.1	-2.7	5	female	10	50	5.1	33.33	-9.72	-0.49083
III	2	75	ad libitum	48.1	-2.7	6	male	10	50	5.2	36.54	-9.72	-0.488572
III	2	75	ad libitum	48.1	-2.7	8	female	10	50	5.2	36.54	-9.72	-0.488572
III	2	75	ad libitum	48.1	-2.7	9	male	10	50	5.4	31.48	-9.72	-0.492134
III	2	75	ad libitum	48.1	-2.7	10	male	10	50	5.6	32.14	-9.72	-0.491668
III	2	77	food restriction	43.1	-0.46	1	male	13	30.77	4.5	31.11	0	0.16712
III	2	77	food restriction	43.1	-0.46	2	female	13	30.77	5.4	24.07	0	-0.0858852
III	2	77	food restriction	43.1	-0.46	3	female	13	30.77	4.7	38.3	0	0.425509
III	2	77	food restriction	43.1	-0.46	4	female	13	30.77	4.9	28.57	0	0.07581
III	2	77	food restriction	43.1	-0.46	5	female	13	30.77	5	36	0	0.342893
III	2	77	food restriction	43.1	-0.46	6	female	13	30.77	5.7	15.79	0	-0.383745
III	2	77	food restriction	43.1	-0.46	7	male	13	30.77	4.7	27.66	0	0.0430257
III	2	77	food restriction	43.1	-0.46	8	male	13	30.77	5.4	25.93	0	-0.0193048
III	2	77	food restriction	43.1	-0.46	9	female	13	30.77	5	26	0	-0.0166416
III	2	77	food restriction	43.1	-0.46	10	female	13	30.77	5.7	19.3	0	-0.257593
III	2	77	food restriction	43.1	-0.46	11	female	13	30.77	4.7	27.66	0	0.0430257
III	2	77	food restriction	43.1	-0.46	12	female	13	30.77	4.7	25.53	0	-0.0334709
III	2	77	food restriction	43.1	-0.46	13	male	13	30.77	5	22	0	-0.160455
III	2	66	ad libitum	32.4	7.41	2	male	10	50	3.4	50	-62.25	-6.72102
III	2	66	ad libitum	32.4	7.41	5	male	10	50	3.6	50	-62.25	-6.72102
III	2	66	ad libitum	32.4	7.41	15	male	10	50	2.9	72.41	-62.25	-6.70523
III	2	66	ad libitum	32.4	7.41	16	male	10	50	3.2	65.63	-62.25	-6.71001
III	2	73	food restriction	44.9	0.67	1	male	14	64.29	5.1	31.37	0	0.632373
III	2	73	food restriction	44.9	0.67	2	male	14	64.29	4.4	27.27	0	0.48497
III	2	73	food restriction	44.9	0.67	3	male	14	64.29	4.9	42.86	0	1.04528
III	2	73	food restriction	44.9	0.67	4	male	14	64.29	5	28	0	0.511118
III	2	73	food restriction	44.9	0.67	5	male	14	64.29	5.2	26.92	0	0.472399
III	2	73	food restriction	44.9	0.67	6	female	14	64.29	5	28	0	0.511118
III	2	73	food restriction	44.9	0.67	7	male	14	64.29	5	36	0	0.798745
III	2	73	food restriction	44.9	0.67	8	male	14	64.29	4.9	22.45	0	0.31154
III	2	73	food restriction	44.9	0.67	9	male	14	64.29	4.1	29.27	0	0.556717
III	2	73	food restriction	44.9	0.67	10	female	14	64.29	3.4	2.94	0	-0.389832
III	2	73	food restriction	44.9	0.67	11	female	14	64.29	4.7	10.64	0	-0.113095
III	2	73	food restriction	44.9	0.67	12	female	14	64.29	4.1	17.07	0	0.118261
III	2	73	food restriction	44.9	0.67	13	male	14	64.29	4.7	23.4	0	0.345885
III	2	73	food restriction	44.9	0.67	14	female	14	64.29	4.3	32.56	0	0.674999
III	2	29	ad libitum	44.5	20	1	female	11	27.27	5.3	5.66	0	0.92318
III	2	29	ad libitum	44.5	20	2	female	11	27.27	4.8	6.25	0	0.923596
III	2	29	ad libitum	44.5	20	3	male	11	27.27	5.2	7.69	0	0.924612
III	2	29	ad libitum	44.5	20	4	male	11	27.27	5	8	0	0.924829
III	2	29	ad libitum	44.5	20	5	female	11	27.27	4.7	10.64	0	0.926687
III	2	29	ad libitum	44.5	20	6	female	11	27.27	5.5	0	0	0.919193
III	2	29	ad libitum	44.5	20	7	male	11	27.27	5.3	5.66	0	0.92318
III	2	29	ad libitum	44.5	20	8	female	11	27.27	5.2	9.62	0	0.925966
III	2	29	ad libitum	44.5	20	9	female	11	27.27	5.6	0	0	0.919193
III	2	29	ad libitum	44.5	20	10	female	11	27.27	4.6	10.87	0	0.92685
III	2	29	ad libitum	44.5	20	11	female	11	27.27	5.4	1.85	0	0.920497
III	2	30	ad libitum	41.5	7.23	1	male	17	70.59	3.2	15.63	0	2.60132
III	2	30	ad libitum	41.5	7.23	2	male	17	70.59	4.3	30.23	0	2.61161
III	2	30	ad libitum	41.5	7.23	3	male	17	70.59	3.9	25.64	0	2.60838
III	2	30	ad libitum	41.5	7.23	4	male	17	70.59	4.1	39.02	0	2.61781
III	2	30	ad libitum	41.5	7.23	5	female	17	70.59	3.5	22.86	0	2.60642
III	2	30	ad libitum	41.5	7.23	6	male	17	70.59	3.6	47.22	0	2.62358
III	2	30	ad libitum	41.5	7.23	7	female	17	70.59	3.7	32.43	0	2.61316
III	2	30	ad libitum	41.5	7.23	8	male	17	70.59	3.1	38.71	0	2.61759
III	2	30	ad libitum	41.5	7.23	9	male	17	70.59	3.7	16.22	0	2.60174
III	2	30	ad libitum	41.5	7.23	10	male	17	70.59	3.1	12.9	0	2.59941
III	2	30	ad libitum	41.5	7.23	11	male	17	70.59	3.7	27.03	0	2.60936
III	2	30	ad libitum	41.5	7.23	12	female	17	70.59	3.1	29.03	0	2.61077
III	2	30	ad libitum	41.5	7.23	13	female	17	70.59	3.8	7.89	0	2.59588
III	2	30	ad libitum	41.5	7.23	14	male	17	70.59	4	15	0	2.60088
III	2	30	ad libitum	41.5	7.23	15	male	17	70.59	4.7	23.4	0	2.6068
III	2	30	ad libitum	41.5	7.23	16	female	17	70.59	3	26.67	0	2.6091
III	2	30	ad libitum	41.5	7.23	17	male	17	70.59	3	13.33	0	2.59971
III	2	51	ad libitum	43.4	-0.92	1	male	14	57.14	4.6	34.78	0	1.77926
III	2	51	ad libitum	43.4	-0.92	2	female	14	57.14	4.5	35.56	0	1.7798
III	2	51	ad libitum	43.4	-0.92	3	male	14	57.14	4.3	11.63	0	1.76295
III	2	51	ad libitum	43.4	-0.92	4	female	14	57.14	4.6	34.78	0	1.77926
III	2	51	ad libitum	43.4	-0.92	5	male	14	57.14	4.5	33.33	0	1.77824
III	2	51	ad libitum	43.4	-0.92	6	male	14	57.14	4.8	31.25	0	1.77677
III	2	51	ad libitum	43.4	-0.92	7	male	14	57.14	5.2	23.08	0	1.77101
III	2	51	ad libitum	43.4	-0.92	8	female	14	57.14	3.7	32.43	0	1.7776
III	2	51	ad libitum	43.4	-0.92	9	female	14	57.14	3.8	18.42	0	1.76773
III	2	51	ad libitum	43.4	-0.92	10	male	14	57.14	4.2	21.43	0	1.76985
III	2	51	ad libitum	43.4	-0.92	11	female	14	57.14	4.3	20.93	0	1.7695
III	2	51	ad libitum	43.4	-0.92	12	male	14	57.14	4.9	30.61	0	1.77632
III	2	51	ad libitum	43.4	-0.92	13	female	14	57.14	4.4	9.09	0	1.76116
III	2	51	ad libitum	43.4	-0.92	14	male	14	57.14	4.4	27.27	0	1.77397
III	2	34	ad libitum	42.6	4.93	1	female	14	42.86	5.3	39.62	-5.91	1.08032
III	2	34	ad libitum	42.6	4.93	3	female	14	42.86	4.3	62.79	-5.91	1.09664
III	2	34	ad libitum	42.6	4.93	4	male	14	42.86	3.9	28.21	-5.91	1.07227
III	2	34	ad libitum	42.6	4.93	5	male	14	42.86	4	27.5	-5.91	1.07178
III	2	34	ad libitum	42.6	4.93	6	male	14	42.86	4	50	-5.91	1.08763
III	2	34	ad libitum	42.6	4.93	7	female	14	42.86	5.7	26.32	-5.91	1.07094
III	2	34	ad libitum	42.6	4.93	8	male	14	42.86	5	32	-5.91	1.07495
III	2	34	ad libitum	42.6	4.93	9	female	14	42.86	4.7	42.55	-5.91	1.08238
III	2	34	ad libitum	42.6	4.93	10	female	14	42.86	4.7	42.55	-5.91	1.08238
III	2	34	ad libitum	42.6	4.93	11	male	14	42.86	4.7	-2.13	-5.91	1.05091
III	2	34	ad libitum	42.6	4.93	12	male	14	42.86	4	32.5	-5.91	1.0753
III	2	34	ad libitum	42.6	4.93	13	female	14	42.86	4.9	28.57	-5.91	1.07253
III	2	34	ad libitum	42.6	4.93	14	female	14	42.86	3.7	-2.7	-5.91	1.0505
III	2	72	food restriction	42.8	-7.94	1	male	13	46.15	5.7	24.56	-2.35	-0.0570987
III	2	72	food restriction	42.8	-7.94	2	female	13	46.15	4.9	36.73	-2.35	0.380573
III	2	72	food restriction	42.8	-7.94	3	male	13	46.15	5.5	23.64	-2.35	-0.0903571
III	2	72	food restriction	42.8	-7.94	4	female	13	46.15	5.3	26.42	-2.35	0.0095478
III	2	72	food restriction	42.8	-7.94	5	female	13	46.15	5.5	29.09	-2.35	0.105752
III	2	72	food restriction	42.8	-7.94	6	male	13	46.15	5	42	-2.35	0.569878
III	2	72	food restriction	42.8	-7.94	7	female	13	46.15	4.9	36.73	-2.35	0.380573
III	2	72	food restriction	42.8	-7.94	8	female	13	46.15	5	34	-2.35	0.282251
III	2	72	food restriction	42.8	-7.94	9	female	13	46.15	5.5	21.82	-2.35	-0.155727
III	2	72	food restriction	42.8	-7.94	10	male	13	46.15	5.3	30.19	-2.35	0.145221
III	2	72	food restriction	42.8	-7.94	11	female	13	46.15	4.9	32.65	-2.35	0.233824
III	2	72	food restriction	42.8	-7.94	12	male	13	46.15	4.8	27.08	-2.35	0.0335733
III	3	83	food restriction	44.5	9.89	1	female	14	42.86	3.8	21.05	0	1.1287
III	3	83	food restriction	44.5	9.89	2	male	14	42.86	5	26	0	1.30657
III	3	83	food restriction	44.5	9.89	3	male	14	42.86	4.6	36.96	0	1.7005
III	3	83	food restriction	44.5	9.89	4	male	14	42.86	5.1	23.53	0	1.21775
III	3	83	food restriction	44.5	9.89	5	male	14	42.86	4.8	43.75	0	1.94475
III	3	83	food restriction	44.5	9.89	6	female	14	42.86	5.3	37.74	0	1.72852
III	3	83	food restriction	44.5	9.89	7	female	14	42.86	4	30	0	1.45039
III	3	83	food restriction	44.5	9.89	8	female	14	42.86	4.8	31.25	0	1.49533
III	3	83	food restriction	44.5	9.89	9	female	14	42.86	3.1	35.48	0	1.64755
III	3	83	food restriction	44.5	9.89	10	male	14	42.86	5.3	32.08	0	1.52501
III	3	83	food restriction	44.5	9.89	11	female	14	42.86	4.7	27.66	0	1.36624
III	3	83	food restriction	44.5	9.89	12	female	14	42.86	4.2	26.19	0	1.31342
III	3	83	food restriction	44.5	9.89	13	female	14	42.86	2.7	-11.11	0	-0.027698
III	3	83	food restriction	44.5	9.89	14	male	14	42.86	4	42.5	0	1.8998
III	3	85	food restriction	44.3	11.51	1	male	10	70	4.9	30.61	0	-0.351012
III	3	85	food restriction	44.3	11.51	2	male	10	70	5.7	36.84	0	-0.127027
III	3	85	food restriction	44.3	11.51	3	male	10	70	6	36.67	0	-0.133335
III	3	85	food restriction	44.3	11.51	4	male	10	70	5.9	37.29	0	-0.110991
III	3	85	food restriction	44.3	11.51	5	female	10	70	6.1	34.43	0	-0.213886
III	3	85	food restriction	44.3	11.51	6	female	10	70	5.3	26.42	0	-0.501914
III	3	85	food restriction	44.3	11.51	7	male	10	70	5.9	33.9	0	-0.232867
III	3	85	food restriction	44.3	11.51	8	male	10	70	5.2	32.69	0	-0.276226
III	3	85	food restriction	44.3	11.51	9	male	10	70	5.9	32.2	0	-0.293805
III	3	85	food restriction	44.3	11.51	10	female	10	70	4.5	40	0	-0.0134898
III	3	90	food restriction	39.3	26.72	1	female	15	46.67	5	26	0	1.76243
III	3	90	food restriction	39.3	26.72	2	male	15	46.67	5	26	0	1.76243
III	3	90	food restriction	39.3	26.72	3	male	15	46.67	4.3	13.95	0	1.32931
III	3	90	food restriction	39.3	26.72	4	male	15	46.67	5	20	0	1.54671
III	3	90	food restriction	39.3	26.72	5	male	15	46.67	4.4	15.91	0	1.39962
III	3	90	food restriction	39.3	26.72	6	female	15	46.67	3.5	-2.86	0	0.724913
III	3	90	food restriction	39.3	26.72	7	female	15	46.67	3.7	10.81	0	1.21632
III	3	90	food restriction	39.3	26.72	8	female	15	46.67	5.1	23.53	0	1.6736
III	3	90	food restriction	39.3	26.72	9	female	15	46.67	3.7	8.11	0	1.11915
III	3	90	food restriction	39.3	26.72	10	female	15	46.67	5.1	21.57	0	1.6031
III	3	90	food restriction	39.3	26.72	11	female	15	46.67	4.3	18.6	0	1.49654
III	3	90	food restriction	39.3	26.72	12	male	15	46.67	5.1	15.69	0	1.39161
III	3	90	food restriction	39.3	26.72	13	male	15	46.67	4.1	29.27	0	1.87993
III	3	90	food restriction	39.3	26.72	14	male	15	46.67	4.4	6.82	0	1.07277
III	3	90	food restriction	39.3	26.72	15	female	15	46.67	4.4	25	0	1.72647
III	3	91	ad libitum	45.8	10.92	1	male	15	73.33	6.2	9.68	-3.57	2.48306
III	3	91	ad libitum	45.8	10.92	2	female	15	73.33	5.1	19.61	-3.57	2.49006
III	3	91	ad libitum	45.8	10.92	3	male	15	73.33	5.1	29.41	-3.57	2.49696
III	3	91	ad libitum	45.8	10.92	4	female	15	73.33	4.4	13.64	-3.57	2.48585
III	3	91	ad libitum	45.8	10.92	5	male	15	73.33	6.3	12.7	-3.57	2.48519
III	3	91	ad libitum	45.8	10.92	6	female	15	73.33	4.9	12.24	-3.57	2.48487
III	3	91	ad libitum	45.8	10.92	8	male	15	73.33	5.9	22.03	-3.57	2.49177
III	3	91	ad libitum	45.8	10.92	9	male	15	73.33	5.2	25	-3.57	2.49386
III	3	91	ad libitum	45.8	10.92	10	female	15	73.33	4.1	31.71	-3.57	2.49858
III	3	91	ad libitum	45.8	10.92	11	male	15	73.33	5.1	31.37	-3.57	2.49834
III	3	91	ad libitum	45.8	10.92	12	male	15	73.33	5.1	21.57	-3.57	2.49144
III	3	91	ad libitum	45.8	10.92	13	male	15	73.33	4.6	36.96	-3.57	2.50228
III	3	91	ad libitum	45.8	10.92	14	male	15	73.33	5.7	12.28	-3.57	2.4849
III	3	91	ad libitum	45.8	10.92	15	male	15	73.33	5.2	36.54	-3.57	2.50198
III	3	93	ad libitum	45.6	12.72	1	male	16	50	4.3	11.63	0	3.18735
III	3	93	ad libitum	45.6	12.72	2	female	16	50	5.1	25.49	0	3.19711
III	3	93	ad libitum	45.6	12.72	3	female	16	50	5	12	0	3.18761
III	3	93	ad libitum	45.6	12.72	4	male	16	50	5.1	1.96	0	3.18054
III	3	93	ad libitum	45.6	12.72	5	female	16	50	3.3	18.18	0	3.19197
III	3	93	ad libitum	45.6	12.72	6	male	16	50	4.9	0	0	3.17916
III	3	93	ad libitum	45.6	12.72	7	male	16	50	4.3	0	0	3.17916
III	3	93	ad libitum	45.6	12.72	8	female	16	50	4.7	12.77	0	3.18815
III	3	93	ad libitum	45.6	12.72	9	male	16	50	4.7	14.89	0	3.18965
III	3	93	ad libitum	45.6	12.72	10	male	16	50	3.1	32.26	0	3.20188
III	3	93	ad libitum	45.6	12.72	11	female	16	50	4.3	16.28	0	3.19063
III	3	93	ad libitum	45.6	12.72	12	female	16	50	3.8	-5.26	0	3.17545
III	3	93	ad libitum	45.6	12.72	13	female	16	50	5.6	-10.71	0	3.17161
III	3	93	ad libitum	45.6	12.72	14	male	16	50	5	18	0	3.19184
III	3	93	ad libitum	45.6	12.72	15	male	16	50	3.6	25	0	3.19677
III	3	93	ad libitum	45.6	12.72	16	female	16	50	4.5	11.11	0	3.18699
III	3	94	food restriction	43.8	15.07	1	male	15	46.67	5	18	0	1.4748
III	3	94	food restriction	43.8	15.07	2	female	15	46.67	5	26	0	1.76243
III	3	94	food restriction	43.8	15.07	3	male	15	46.67	4.6	30.43	0	1.92187
III	3	94	food restriction	43.8	15.07	4	female	15	46.67	4.3	39.53	0	2.24905
III	3	94	food restriction	43.8	15.07	5	female	15	46.67	4	-7.5	0	0.557986
III	3	94	food restriction	43.8	15.07	6	male	15	46.67	4.1	17.07	0	1.44148
III	3	94	food restriction	43.8	15.07	7	male	15	46.67	3.8	47.37	0	2.53069
III	3	94	food restriction	43.8	15.07	8	male	15	46.67	5.3	37.74	0	2.18437
III	3	94	food restriction	43.8	15.07	9	female	15	46.67	4.4	-25	0	-0.0711983
III	3	94	food restriction	43.8	15.07	10	male	15	46.67	3.8	26.32	0	1.77378
III	3	94	food restriction	43.8	15.07	11	female	15	46.67	3.2	28.13	0	1.83883
III	3	94	food restriction	43.8	15.07	12	male	15	46.67	4.3	34.88	0	2.08183
III	3	94	food restriction	43.8	15.07	13	female	15	46.67	4.8	12.5	0	1.27705
III	3	94	food restriction	43.8	15.07	14	female	15	46.67	3.1	35.48	0	2.1034
III	3	94	food restriction	43.8	15.07	15	female	15	46.67	3.3	0	0	0.827637
III	3	95	food restriction	46.3	10.58	1	male	12	33.33	5.8	17.24	0	0.0799654
III	3	95	food restriction	46.3	10.58	2	female	12	33.33	4.8	22.92	0	0.284011
III	3	95	food restriction	46.3	10.58	3	female	12	33.33	5.4	-14.81	0	-1.07256
III	3	95	food restriction	46.3	10.58	4	female	12	33.33	4.5	17.78	0	0.0992508
III	3	95	food restriction	46.3	10.58	5	female	12	33.33	5.7	8.77	0	-0.22454
III	3	95	food restriction	46.3	10.58	6	female	12	33.33	4.9	10.2	0	-0.173049
III	3	95	food restriction	46.3	10.58	7	male	12	33.33	5	2	0	-0.468014
III	3	95	food restriction	46.3	10.58	8	male	12	33.33	5.7	12.28	0	-0.0983879
III	3	95	food restriction	46.3	10.58	9	male	12	33.33	4.4	27.27	0	0.440627
III	3	95	food restriction	46.3	10.58	10	female	12	33.33	4.6	15.22	0	0.00719615
III	3	95	food restriction	46.3	10.58	11	female	12	33.33	4.7	17.02	0	0.072052
III	3	95	food restriction	46.3	10.58	12	female	12	33.33	5	12	0	-0.10848
III	3	107	ad libitum	39.1	8.18	1	male	10	80	5.1	-3.92	0	1.50527
III	3	107	ad libitum	39.1	8.18	2	male	10	80	4.9	0	0	1.50803
III	3	107	ad libitum	39.1	8.18	3	male	10	80	4.8	0	0	1.50803
III	3	107	ad libitum	39.1	8.18	4	male	10	80	5	6	0	1.51226
III	3	107	ad libitum	39.1	8.18	5	male	10	80	4.7	0	0	1.50803
III	3	107	ad libitum	39.1	8.18	6	male	10	80	5	-4	0	1.50522
III	3	107	ad libitum	39.1	8.18	7	male	10	80	4.7	2.13	0	1.50953
III	3	107	ad libitum	39.1	8.18	8	female	10	80	4.8	0	0	1.50803
III	3	107	ad libitum	39.1	8.18	9	female	10	80	4.7	-4.26	0	1.50504
III	3	107	ad libitum	39.1	8.18	10	male	10	80	4.7	4.26	0	1.51103
III	3	109	food restriction	42.4	5.9	1	male	12	58.33	5.3	26.42	0	0.409792
III	3	109	food restriction	42.4	5.9	2	male	12	58.33	5	28	0	0.466775
III	3	109	food restriction	42.4	5.9	3	male	12	58.33	4.7	27.66	0	0.454535
III	3	109	food restriction	42.4	5.9	4	male	12	58.33	5	32	0	0.610588
III	3	109	food restriction	42.4	5.9	5	male	12	58.33	5.7	24.56	0	0.343145
III	3	109	food restriction	42.4	5.9	6	female	12	58.33	5.2	28.85	0	0.497197
III	3	109	food restriction	42.4	5.9	7	female	12	58.33	5.2	15.38	0	0.0132084
III	3	109	food restriction	42.4	5.9	8	male	12	58.33	5.3	26.42	0	0.409792
III	3	109	food restriction	42.4	5.9	9	female	12	58.33	4.8	31.25	0	0.583623
III	3	109	food restriction	42.4	5.9	10	male	12	58.33	5	26	0	0.394868
III	3	109	food restriction	42.4	5.9	11	female	12	58.33	5.1	27.45	0	0.447035
III	3	109	food restriction	42.4	5.9	12	female	12	58.33	4.9	22.45	0	0.267196
III	3	110	food restriction	41.6	8.65	1	male	11	63.64	6	11.67	0	-0.576317
III	3	110	food restriction	41.6	8.65	2	female	11	63.64	5.4	40.74	0	0.468995
III	3	110	food restriction	41.6	8.65	3	male	11	63.64	3.9	51.28	0	0.847991
III	3	110	food restriction	41.6	8.65	4	male	11	63.64	6	23.33	0	-0.156861
III	3	110	food restriction	41.6	8.65	5	female	11	63.64	5.5	40	0	0.442363
III	3	110	food restriction	41.6	8.65	6	male	11	63.64	6.1	31.15	0	0.124087
III	3	110	food restriction	41.6	8.65	7	male	11	63.64	6.3	28.57	0	0.0314667
III	3	110	food restriction	41.6	8.65	8	female	11	63.64	5.4	48.15	0	0.735317
III	3	110	food restriction	41.6	8.65	9	male	11	63.64	5.1	13.73	0	-0.502295
III	3	110	food restriction	41.6	8.65	10	male	11	63.64	4.6	52.17	0	0.880057
III	3	110	food restriction	41.6	8.65	11	female	11	63.64	5.8	31.03	0	0.120022
III	3	111	food restriction	38.9	24.94	1	male	14	64.29	4.3	32.56	-3.85	1.56079
III	3	111	food restriction	38.9	24.94	2	female	14	64.29	4.5	31.11	-3.85	1.50876
III	3	111	food restriction	38.9	24.94	3	female	14	64.29	3.9	30.77	-3.85	1.49647
III	3	111	food restriction	38.9	24.94	4	male	14	64.29	5.3	11.32	-3.85	0.797233
III	3	111	food restriction	38.9	24.94	5	male	14	64.29	5	36	-3.85	1.68454
III	3	111	food restriction	38.9	24.94	6	male	14	64.29	5	38	-3.85	1.75644
III	3	111	food restriction	38.9	24.94	7	male	14	64.29	4.9	22.45	-3.85	1.19733
III	3	111	food restriction	38.9	24.94	8	female	14	64.29	4	22.5	-3.85	1.19917
III	3	111	food restriction	38.9	24.94	9	female	14	64.29	4.5	33.33	-3.85	1.58866
III	3	111	food restriction	38.9	24.94	11	male	14	64.29	5.3	13.21	-3.85	0.86507
III	3	111	food restriction	38.9	24.94	12	male	14	64.29	4.2	45.24	-3.85	2.01668
III	3	111	food restriction	38.9	24.94	13	female	14	64.29	4.3	25.58	-3.85	1.30995
III	3	111	food restriction	38.9	24.94	14	male	14	64.29	4.8	29.17	-3.85	1.43885
III	3	112	ad libitum	43.3	4.85	1	female	14	50	5.1	3.92	0	2.62488
III	3	112	ad libitum	43.3	4.85	2	female	14	50	4.2	0	0	2.62212
III	3	112	ad libitum	43.3	4.85	3	male	14	50	4.8	6.25	0	2.62652
III	3	112	ad libitum	43.3	4.85	4	male	14	50	4.5	17.78	0	2.63464
III	3	112	ad libitum	43.3	4.85	5	male	14	50	4	12.5	0	2.63092
III	3	112	ad libitum	43.3	4.85	6	male	14	50	4.7	8.51	0	2.62811
III	3	112	ad libitum	43.3	4.85	7	female	14	50	2.9	10.34	0	2.6294
III	3	112	ad libitum	43.3	4.85	8	female	14	50	4.3	6.98	0	2.62703
III	3	112	ad libitum	43.3	4.85	9	male	14	50	4.2	11.9	0	2.6305
III	3	112	ad libitum	43.3	4.85	10	male	14	50	4.6	8.7	0	2.62824
III	3	112	ad libitum	43.3	4.85	11	female	14	50	4.2	19.05	0	2.63554
III	3	112	ad libitum	43.3	4.85	12	female	14	50	4.4	11.36	0	2.63012
III	3	112	ad libitum	43.3	4.85	13	female	14	50	4.6	8.7	0	2.62824
III	3	112	ad libitum	43.3	4.85	14	male	14	50	4.1	7.32	0	2.62727
III	3	114	ad libitum	43.2	1.16	1	female	16	75	4.7	31.91	-4.94	2.61483
III	3	114	ad libitum	43.2	1.16	2	female	16	75	4	15	-4.94	2.60291
III	3	114	ad libitum	43.2	1.16	3	male	16	75	4.1	51.22	-4.94	2.62842
III	3	114	ad libitum	43.2	1.16	4	male	16	75	3.8	21.05	-4.94	2.60717
III	3	114	ad libitum	43.2	1.16	5	male	16	75	4.3	27.91	-4.94	2.612
III	3	114	ad libitum	43.2	1.16	7	male	16	75	3.9	43.59	-4.94	2.62305
III	3	114	ad libitum	43.2	1.16	8	male	16	75	4.2	28.57	-4.94	2.61247
III	3	114	ad libitum	43.2	1.16	9	male	16	75	4.3	46.51	-4.94	2.62511
III	3	114	ad libitum	43.2	1.16	10	male	16	75	3.7	5.41	-4.94	2.59615
III	3	114	ad libitum	43.2	1.16	11	female	16	75	4.3	9.3	-4.94	2.5989
III	3	114	ad libitum	43.2	1.16	12	male	16	75	4.5	26.67	-4.94	2.61113
III	3	114	ad libitum	43.2	1.16	13	female	16	75	3.5	57.14	-4.94	2.6326
III	3	114	ad libitum	43.2	1.16	14	male	16	75	4	-7.5	-4.94	2.58706
III	3	114	ad libitum	43.2	1.16	15	male	16	75	4.3	32.56	-4.94	2.61528
III	3	114	ad libitum	43.2	1.16	16	male	16	75	4	25	-4.94	2.60995
III	3	116	food restriction	46.2	3.9	1	female	14	78.57	4.5	33.33	0	1.57023
III	3	116	food restriction	46.2	3.9	2	male	14	78.57	4.1	29.27	0	1.42408
III	3	116	food restriction	46.2	3.9	3	male	14	78.57	2.6	34.62	0	1.61633
III	3	116	food restriction	46.2	3.9	4	male	14	78.57	3.9	12.82	0	0.832726
III	3	116	food restriction	46.2	3.9	6	male	14	78.57	4.7	29.79	0	1.44274
III	3	116	food restriction	46.2	3.9	7	male	14	78.57	4.4	34.09	0	1.59747
III	3	116	food restriction	46.2	3.9	8	male	14	78.57	4.1	36.59	0	1.68715
III	3	116	food restriction	46.2	3.9	9	female	14	78.57	4.3	32.56	0	1.54236
III	3	116	food restriction	46.2	3.9	10	female	14	78.57	4.2	50	0	2.16946
III	3	116	food restriction	46.2	3.9	11	male	14	78.57	4.2	30.95	0	1.48463
III	3	116	food restriction	46.2	3.9	12	male	14	78.57	4.6	32.61	0	1.54418
III	3	116	food restriction	46.2	3.9	13	male	14	78.57	4	35	0	1.63015
III	3	116	food restriction	46.2	3.9	14	male	14	78.57	3.4	47.06	0	2.06371
III	3	116	food restriction	46.2	3.9	16	male	14	78.57	4.2	38.1	0	1.74144
III	3	118	ad libitum	43.2	5.56	1	male	14	78.57	5	24	0	2.63902
III	3	118	ad libitum	43.2	5.56	2	male	14	78.57	5	18	0	2.6348
III	3	118	ad libitum	43.2	5.56	3	male	14	78.57	4.9	16.33	0	2.63362
III	3	118	ad libitum	43.2	5.56	4	male	14	78.57	5.2	21.15	0	2.63702
III	3	118	ad libitum	43.2	5.56	5	male	14	78.57	5.4	29.63	0	2.64299
III	3	118	ad libitum	43.2	5.56	6	male	14	78.57	5.6	25	0	2.63973
III	3	118	ad libitum	43.2	5.56	7	male	14	78.57	6	18.33	0	2.63503
III	3	118	ad libitum	43.2	5.56	8	female	14	78.57	5.4	29.63	0	2.64299
III	3	118	ad libitum	43.2	5.56	9	female	14	78.57	3.9	25.64	0	2.64018
III	3	118	ad libitum	43.2	5.56	10	male	14	78.57	4.5	37.78	0	2.64873
III	3	118	ad libitum	43.2	5.56	11	female	14	78.57	5.1	25.49	0	2.64007
III	3	118	ad libitum	43.2	5.56	12	male	14	78.57	3.9	20.51	0	2.63657
III	3	118	ad libitum	43.2	5.56	13	male	14	78.57	5	34	0	2.64607
III	3	118	ad libitum	43.2	5.56	14	male	14	78.57	4.7	40.43	0	2.65059
III	3	120	food restriction	40.9	9.54	1	male	7	71.43	8	43.75	-12.39	-1.18688
III	3	120	food restriction	40.9	9.54	2	male	7	71.43	7.7	45.45	-12.39	-1.12559
III	3	120	food restriction	40.9	9.54	5	male	7	71.43	7.7	35.06	-12.39	-1.49914
III	3	120	food restriction	40.9	9.54	7	female	7	71.43	6.8	44.12	-12.39	-1.17366
III	3	120	food restriction	40.9	9.54	8	male	7	71.43	8	40	-12.39	-1.3217
III	3	127	food restriction	43.4	0.92	1	female	11	36.36	5.7	29.82	0	0.0765211
III	3	127	food restriction	43.4	0.92	2	female	11	36.36	5.8	32.76	0	0.182011
III	3	127	food restriction	43.4	0.92	3	female	11	36.36	6	25	0	-0.0969384
III	3	127	food restriction	43.4	0.92	4	male	11	36.36	4.9	36.73	0	0.324964
III	3	127	food restriction	43.4	0.92	5	male	11	36.36	5.5	29.09	0	0.0501438
III	3	127	food restriction	43.4	0.92	6	female	11	36.36	5.7	17.54	0	-0.365012
III	3	127	food restriction	43.4	0.92	7	female	11	36.36	5.6	33.93	0	0.224074
III	3	127	food restriction	43.4	0.92	8	female	11	36.36	5.7	28.07	0	0.0134449
III	3	127	food restriction	43.4	0.92	9	male	11	36.36	5.9	25.42	0	-0.0817039
III	3	127	food restriction	43.4	0.92	10	female	11	36.36	5.6	23.21	0	-0.161141
III	3	127	food restriction	43.4	0.92	11	male	11	36.36	5.4	27.78	0	0.00293224
III	3	128	food restriction	52.7	-5.69	1	female	15	46.67	4.7	40.43	0	2.28107
III	3	128	food restriction	52.7	-5.69	2	female	15	46.67	5.6	17.86	0	1.46966
III	3	128	food restriction	52.7	-5.69	3	male	15	46.67	4.1	21.95	0	1.61686
III	3	128	food restriction	52.7	-5.69	4	male	15	46.67	3.3	33.33	0	2.02608
III	3	128	food restriction	52.7	-5.69	5	female	15	46.67	5.7	8.77	0	1.14302
III	3	128	food restriction	52.7	-5.69	6	female	15	46.67	5.6	3.57	0	0.956042
III	3	128	food restriction	52.7	-5.69	7	female	15	46.67	5	42	0	2.33768
III	3	128	food restriction	52.7	-5.69	8	female	15	46.67	5	24	0	1.69052
III	3	128	food restriction	52.7	-5.69	9	female	15	46.67	5.3	20.75	0	1.57384
III	3	128	food restriction	52.7	-5.69	10	male	15	46.67	4.2	9.52	0	1.17005
III	3	128	food restriction	52.7	-5.69	11	male	15	46.67	4.9	26.53	0	1.7815
III	3	128	food restriction	52.7	-5.69	14	male	15	46.67	5	36	0	2.12196
III	3	128	food restriction	52.7	-5.69	15	male	15	46.67	4.3	6.98	0	1.07847
III	3	128	food restriction	52.7	-5.69	16	male	15	46.67	5	12	0	1.25908
III	3	128	food restriction	52.7	-5.69	18	female	15	46.67	4.2	26.19	0	1.76927
III	3	130	food restriction	45.9	-6.54	2	female	9	55.56	7	22.86	0	-1.08569
III	3	130	food restriction	45.9	-6.54	3	male	9	55.56	7.4	24.32	0	-1.03294
III	3	130	food restriction	45.9	-6.54	4	female	9	55.56	6.7	19.4	0	-1.20988
III	3	130	food restriction	45.9	-6.54	5	female	9	55.56	6.8	25	0	-1.00864
III	3	130	food restriction	45.9	-6.54	6	male	9	55.56	6.9	24.64	0	-1.02167
III	3	130	food restriction	45.9	-6.54	7	male	9	55.56	7.3	23.29	0	-1.07021
III	3	130	food restriction	45.9	-6.54	8	female	9	55.56	6.8	27.94	0	-0.902898
III	3	130	food restriction	45.9	-6.54	9	male	9	55.56	7.3	23.29	0	-1.07021
III	3	130	food restriction	45.9	-6.54	10	male	9	55.56	7	22.86	0	-1.08569
III	3	132	ad libitum	49.1	10.18	1	male	15	40	4.8	14.58	0	2.91091
III	3	132	ad libitum	49.1	10.18	2	female	15	40	3.7	24.32	0	2.91777
III	3	132	ad libitum	49.1	10.18	3	female	15	40	4.3	4.65	0	2.90391
III	3	132	ad libitum	49.1	10.18	4	male	15	40	2.5	24	0	2.91754
III	3	132	ad libitum	49.1	10.18	5	female	15	40	4.2	19.05	0	2.91406
III	3	132	ad libitum	49.1	10.18	6	female	15	40	3.2	9.37	0	2.90724
III	3	132	ad libitum	49.1	10.18	7	female	15	40	3.1	19.35	0	2.91427
III	3	132	ad libitum	49.1	10.18	8	male	15	40	4.9	16.33	0	2.91214
III	3	132	ad libitum	49.1	10.18	9	male	15	40	4.3	18.6	0	2.91374
III	3	132	ad libitum	49.1	10.18	10	female	15	40	3.7	13.51	0	2.91016
III	3	132	ad libitum	49.1	10.18	11	female	15	40	4.3	16.28	0	2.91211
III	3	132	ad libitum	49.1	10.18	12	male	15	40	4	7.5	0	2.90592
III	3	132	ad libitum	49.1	10.18	14	male	15	40	4.4	15.91	0	2.91184
III	3	132	ad libitum	49.1	10.18	15	female	15	40	2.6	19.23	0	2.91418
III	3	132	ad libitum	49.1	10.18	16	female	15	40	4.4	6.82	0	2.90544
III	3	134	food restriction	49.5	4.04	1	male	15	66.67	4.5	24.44	0	1.7065
III	3	134	food restriction	49.5	4.04	2	male	15	66.67	4.2	16.67	0	1.42686
III	3	134	food restriction	49.5	4.04	3	male	15	66.67	3.7	27.03	0	1.79935
III	3	134	food restriction	49.5	4.04	4	female	15	66.67	4.2	14.29	0	1.34126
III	3	134	food restriction	49.5	4.04	5	male	15	66.67	5	14	0	1.33098
III	3	134	food restriction	49.5	4.04	6	male	15	66.67	4.3	27.91	0	1.83099
III	3	134	food restriction	49.5	4.04	7	female	15	66.67	4	15	0	1.36694
III	3	134	food restriction	49.5	4.04	8	male	15	66.67	4.6	17.39	0	1.45291
III	3	134	food restriction	49.5	4.04	9	male	15	66.67	5.1	23.53	0	1.6736
III	3	134	food restriction	49.5	4.04	10	male	15	66.67	4.7	12.77	0	1.28662
III	3	134	food restriction	49.5	4.04	11	female	15	66.67	3.8	26.32	0	1.77378
III	3	134	food restriction	49.5	4.04	12	male	15	66.67	4	20	0	1.54671
III	3	134	food restriction	49.5	4.04	13	female	15	66.67	4.1	19.51	0	1.52917
III	3	134	food restriction	49.5	4.04	15	male	15	66.67	4.8	16.67	0	1.42686
III	3	134	food restriction	49.5	4.04	16	female	15	66.67	3.9	33.33	0	2.02608
III	3	145	ad libitum	42.3	2.84	1	female	13	30.77	5.6	12.5	0	2.3524
III	3	145	ad libitum	42.3	2.84	2	male	13	30.77	4.9	34.69	0	2.36804
III	3	145	ad libitum	42.3	2.84	3	male	13	30.77	5.3	15.09	0	2.35423
III	3	145	ad libitum	42.3	2.84	4	female	13	30.77	3.8	5.26	0	2.3473
III	3	145	ad libitum	42.3	2.84	5	female	13	30.77	5.3	35.85	0	2.36885
III	3	145	ad libitum	42.3	2.84	6	male	13	30.77	5	34	0	2.36755
III	3	145	ad libitum	42.3	2.84	7	female	13	30.77	4.8	35.42	0	2.36855
III	3	145	ad libitum	42.3	2.84	8	female	13	30.77	4.5	24.44	0	2.36082
III	3	145	ad libitum	42.3	2.84	9	female	13	30.77	4.8	29.17	0	2.36414
III	3	145	ad libitum	42.3	2.84	10	female	13	30.77	5.4	24.07	0	2.36056
III	3	145	ad libitum	42.3	2.84	11	female	13	30.77	4.3	37.21	0	2.36981
III	3	145	ad libitum	42.3	2.84	12	female	13	30.77	4.8	47.92	0	2.37735
III	3	145	ad libitum	42.3	2.84	13	male	13	30.77	4.5	26.67	0	2.36238
III	3	148	food restriction	44.2	-4.52	1	female	14	50	4.5	17.78	0	1.01096
III	3	148	food restriction	44.2	-4.52	2	female	14	50	3.8	26.32	0	1.31793
III	3	148	food restriction	44.2	-4.52	3	male	14	50	4.6	2.17	0	0.449944
III	3	148	food restriction	44.2	-4.52	5	male	14	50	3.4	17.65	0	1.00626
III	3	148	food restriction	44.2	-4.52	6	male	14	50	4.3	32.56	0	1.54236
III	3	148	food restriction	44.2	-4.52	7	male	14	50	4.8	14.58	0	0.896105
III	3	148	food restriction	44.2	-4.52	8	male	14	50	4.6	30.43	0	1.46602
III	3	148	food restriction	44.2	-4.52	9	male	14	50	4.7	34.04	0	1.59573
III	3	148	food restriction	44.2	-4.52	10	female	14	50	4.8	39.58	0	1.79494
III	3	148	food restriction	44.2	-4.52	11	female	14	50	4.3	6.98	0	0.622622
III	3	148	food restriction	44.2	-4.52	12	female	14	50	3.8	36.84	0	1.69638
III	3	148	food restriction	44.2	-4.52	13	female	14	50	3.8	15.79	0	0.93947
III	3	148	food restriction	44.2	-4.52	14	male	14	50	3.4	52.94	0	2.2752
III	3	148	food restriction	44.2	-4.52	15	female	14	50	3.5	25.71	0	1.2963
III	3	152	food restriction	42.3	1.18	1	male	12	41.67	4.5	35.56	0	0.738423
III	3	152	food restriction	42.3	1.18	2	female	12	41.67	4.8	35.42	0	0.733429
III	3	152	food restriction	42.3	1.18	3	male	12	41.67	3.6	19.44	0	0.159173
III	3	152	food restriction	42.3	1.18	4	male	12	41.67	4.1	26.83	0	0.424683
III	3	152	food restriction	42.3	1.18	5	female	12	41.67	4.9	28.57	0	0.487319
III	3	152	food restriction	42.3	1.18	7	male	12	41.67	4.1	31.71	0	0.600065
III	3	152	food restriction	42.3	1.18	9	female	12	41.67	3.9	43.59	0	1.02728
III	3	152	food restriction	42.3	1.18	10	female	12	41.67	3.3	60.61	0	1.63907
III	3	152	food restriction	42.3	1.18	11	female	12	41.67	4.4	20.45	0	0.19549
III	3	152	food restriction	42.3	1.18	12	male	12	41.67	3.3	15.15	0	0.00482768
III	3	152	food restriction	42.3	1.18	13	female	12	41.67	5.2	34.62	0	0.70462
III	3	152	food restriction	42.3	1.18	14	female	12	41.67	4	42.5	0	0.988099
IV	1	3	food restriction	44.5	-11.01	1	female	12	50	5.2	23.08	0	-1.53736
IV	1	3	food restriction	44.5	-11.01	2	male	12	50	5.7	17.54	0	-1.73629
IV	1	3	food restriction	44.5	-11.01	3	male	12	50	5.8	24.14	0	-1.49921
IV	1	3	food restriction	44.5	-11.01	4	female	12	50	5.9	18.64	0	-1.69674
IV	1	3	food restriction	44.5	-11.01	5	male	12	50	6	20	0	-1.64798
IV	1	3	food restriction	44.5	-11.01	6	female	12	50	5.1	21.57	0	-1.59159
IV	1	3	food restriction	44.5	-11.01	7	male	12	50	5	22	0	-1.57608
IV	1	3	food restriction	44.5	-11.01	9	female	12	50	5.5	21.82	0	-1.58261
IV	1	3	food restriction	44.5	-11.01	10	female	12	50	5.7	10.53	0	-1.9886
IV	1	3	food restriction	44.5	-11.01	11	male	12	50	5.4	16.67	0	-1.76783
IV	1	3	food restriction	44.5	-11.01	12	male	12	50	5.7	22.81	0	-1.54706
IV	1	3	food restriction	44.5	-11.01	13	female	12	50	4.9	16.33	0	-1.78006
IV	1	7	food restriction	47.7	-0.84	1	female	12	75	7.4	18.92	0	-1.68685
IV	1	7	food restriction	47.7	-0.84	2	male	12	75	7.2	20.83	0	-1.61802
IV	1	7	food restriction	47.7	-0.84	3	male	12	75	6.6	18.18	0	-1.71335
IV	1	7	food restriction	47.7	-0.84	4	male	12	75	7.3	13.7	0	-1.87454
IV	1	7	food restriction	47.7	-0.84	5	male	12	75	7.9	11.39	0	-1.95746
IV	1	7	food restriction	47.7	-0.84	6	male	12	75	8	15	0	-1.82775
IV	1	7	food restriction	47.7	-0.84	7	male	12	75	7.3	15.07	0	-1.82529
IV	1	7	food restriction	47.7	-0.84	8	male	12	75	7.5	13.33	0	-1.88767
IV	1	7	food restriction	47.7	-0.84	9	male	12	75	7.1	16.9	0	-1.75939
IV	1	7	food restriction	47.7	-0.84	10	female	12	75	6.9	15.94	0	-1.79388
IV	1	7	food restriction	47.7	-0.84	11	male	12	75	6.8	14.71	0	-1.83833
IV	1	7	food restriction	47.7	-0.84	12	female	12	75	7.5	14.67	0	-1.83974
IV	1	9	food restriction	49.7	0.4	1	female	17	35.29	4.6	10.87	-7.33	0.338113
IV	1	9	food restriction	49.7	0.4	2	male	17	35.29	5.2	11.54	-7.33	0.362163
IV	1	9	food restriction	49.7	0.4	3	female	17	35.29	5.8	12.07	-7.33	0.381236
IV	1	9	food restriction	49.7	0.4	4	male	17	35.29	4.4	18.18	-7.33	0.601014
IV	1	9	food restriction	49.7	0.4	5	female	17	35.29	5	6	-7.33	0.163036
IV	1	9	food restriction	49.7	0.4	6	female	17	35.29	5.1	11.76	-7.33	0.370297
IV	1	9	food restriction	49.7	0.4	8	male	17	35.29	5.1	9.8	-7.33	0.2998
IV	1	9	food restriction	49.7	0.4	9	male	17	35.29	4.2	14.29	-7.33	0.460936
IV	1	9	food restriction	49.7	0.4	10	female	17	35.29	4.5	8.89	-7.33	0.266901
IV	1	9	food restriction	49.7	0.4	11	female	17	35.29	5.5	12.73	-7.33	0.404904
IV	1	9	food restriction	49.7	0.4	12	female	17	35.29	4.2	-4.76	-7.33	-0.223891
IV	1	9	food restriction	49.7	0.4	13	female	17	35.29	6.4	14.06	-7.33	0.45291
IV	1	9	food restriction	49.7	0.4	14	female	17	35.29	4.3	-6.98	-7.33	-0.303522
IV	1	9	food restriction	49.7	0.4	15	female	17	35.29	4.1	2.44	-7.33	0.0350067
IV	1	9	food restriction	49.7	0.4	16	female	17	35.29	3.7	10.81	-7.33	0.336001
IV	1	11	ad libitum	45.3	-3.31	1	male	17	52.94	5.7	14.04	-3.12	1.26952
IV	1	11	ad libitum	45.3	-3.31	2	female	17	52.94	5.6	0	-3.12	1.25963
IV	1	11	ad libitum	45.3	-3.31	3	female	17	52.94	4.1	-7.32	-3.12	1.25448
IV	1	11	ad libitum	45.3	-3.31	4	male	17	52.94	4.5	0	-3.12	1.25963
IV	1	11	ad libitum	45.3	-3.31	5	male	17	52.94	4.8	4.17	-3.12	1.26257
IV	1	11	ad libitum	45.3	-3.31	6	male	17	52.94	5.1	9.8	-3.12	1.26654
IV	1	11	ad libitum	45.3	-3.31	7	male	17	52.94	5.2	5.77	-3.12	1.2637
IV	1	11	ad libitum	45.3	-3.31	8	male	17	52.94	6.2	11.29	-3.12	1.26759
IV	1	11	ad libitum	45.3	-3.31	9	female	17	52.94	4.1	4.88	-3.12	1.26307
IV	1	11	ad libitum	45.3	-3.31	10	male	17	52.94	5.2	13.46	-3.12	1.26912
IV	1	11	ad libitum	45.3	-3.31	11	male	17	52.94	5.6	14.29	-3.12	1.2697
IV	1	11	ad libitum	45.3	-3.31	12	male	17	52.94	5	14	-3.12	1.26949
IV	1	11	ad libitum	45.3	-3.31	13	female	17	52.94	5.3	5.66	-3.12	1.26362
IV	1	11	ad libitum	45.3	-3.31	14	female	17	52.94	5.7	7.02	-3.12	1.26458
IV	1	11	ad libitum	45.3	-3.31	15	female	17	52.94	5.5	7.27	-3.12	1.26476
IV	1	11	ad libitum	45.3	-3.31	17	female	17	52.94	6.2	1.61	-3.12	1.26077
IV	1	12	food restriction	45.2	2.43	1	female	13	46.15	4.8	10.42	0	-1.53669
IV	1	12	food restriction	45.2	2.43	2	female	13	46.15	4.7	29.79	0	-0.840248
IV	1	12	food restriction	45.2	2.43	3	male	13	46.15	4.4	13.64	0	-1.42093
IV	1	12	food restriction	45.2	2.43	4	male	13	46.15	4.8	25	0	-1.01237
IV	1	12	food restriction	45.2	2.43	5	female	13	46.15	4.2	21.43	0	-1.14077
IV	1	12	food restriction	45.2	2.43	6	male	13	46.15	4.5	17.78	0	-1.27203
IV	1	12	food restriction	45.2	2.43	7	male	13	46.15	4.4	22.73	0	-1.09408
IV	1	12	food restriction	45.2	2.43	8	female	13	46.15	3.8	18.42	0	-1.2489
IV	1	12	food restriction	45.2	2.43	10	female	13	46.15	4.8	22.92	0	-1.08727
IV	1	12	food restriction	45.2	2.43	11	female	13	46.15	4.7	14.89	0	-1.37572
IV	1	12	food restriction	45.2	2.43	12	male	13	46.15	4.9	14.29	0	-1.39758
IV	1	12	food restriction	45.2	2.43	13	female	13	46.15	4.4	20.45	0	-1.17579
IV	1	12	food restriction	45.2	2.43	14	male	13	46.15	4.9	14.29	0	-1.39758
IV	1	13	ad libitum	49	-1.84	1	male	12	58.33	7	11.43	0	0.245994
IV	1	13	ad libitum	49	-1.84	2	male	12	58.33	6.4	12.5	0	0.246749
IV	1	13	ad libitum	49	-1.84	3	male	12	58.33	7.1	14.08	0	0.247865
IV	1	13	ad libitum	49	-1.84	4	female	12	58.33	6.6	16.67	0	0.249684
IV	1	13	ad libitum	49	-1.84	5	female	12	58.33	6.9	21.74	0	0.253258
IV	1	13	ad libitum	49	-1.84	6	female	12	58.33	5.5	16.36	0	0.249471
IV	1	13	ad libitum	49	-1.84	7	male	12	58.33	6.6	10.61	0	0.245415
IV	1	13	ad libitum	49	-1.84	8	female	12	58.33	6.4	1.56	0	0.239044
IV	1	13	ad libitum	49	-1.84	9	male	12	58.33	7.1	19.72	0	0.251834
IV	1	13	ad libitum	49	-1.84	10	male	12	58.33	5.9	11.86	0	0.246301
IV	1	13	ad libitum	49	-1.84	11	female	12	58.33	6.6	21.21	0	0.252886
IV	1	13	ad libitum	49	-1.84	12	male	12	58.33	5.7	12.28	0	0.246595
IV	1	15	food restriction	44.2	-2.04	1	male	12	58.33	6.9	14.49	0	-1.84599
IV	1	15	food restriction	44.2	-2.04	2	female	12	58.33	9.4	12.77	0	-1.90807
IV	1	15	food restriction	44.2	-2.04	4	male	12	58.33	9	13.33	0	-1.88767
IV	1	15	food restriction	44.2	-2.04	5	female	12	58.33	8	10	0	-2.00752
IV	1	15	food restriction	44.2	-2.04	6	female	12	58.33	8.1	13.58	0	-1.8788
IV	1	15	food restriction	44.2	-2.04	7	male	12	58.33	7.9	17.72	0	-1.7299
IV	1	15	food restriction	44.2	-2.04	8	male	12	58.33	8	12.5	0	-1.91764
IV	1	15	food restriction	44.2	-2.04	9	male	12	58.33	8.8	12.5	0	-1.91764
IV	1	15	food restriction	44.2	-2.04	10	female	12	58.33	7.1	9.86	0	-2.01258
IV	1	15	food restriction	44.2	-2.04	11	male	12	58.33	9	11.11	0	-1.96757
IV	1	15	food restriction	44.2	-2.04	12	female	12	58.33	6.7	13.43	0	-1.8841
IV	1	15	food restriction	44.2	-2.04	13	male	12	58.33	9.6	6.25	0	-2.14234
IV	1	16	ad libitum	46.6	-3	1	female	14	50	4.9	12.24	-5.93	0.0989582
IV	1	16	ad libitum	46.6	-3	2	female	14	50	4.7	8.51	-5.93	0.0963277
IV	1	16	ad libitum	46.6	-3	3	male	14	50	4.6	10.87	-5.93	0.0979894
IV	1	16	ad libitum	46.6	-3	4	male	14	50	6.1	24.59	-5.93	0.107655
IV	1	16	ad libitum	46.6	-3	5	male	14	50	5.2	9.62	-5.93	0.0971059
IV	1	16	ad libitum	46.6	-3	7	male	14	50	5.5	12.73	-5.93	0.0992981
IV	1	16	ad libitum	46.6	-3	8	female	14	50	5.4	1.85	-5.93	0.0916369
IV	1	16	ad libitum	46.6	-3	9	female	14	50	5.1	-3.92	-5.93	0.0875698
IV	1	16	ad libitum	46.6	-3	10	male	14	50	5.3	20.75	-5.93	0.104953
IV	1	16	ad libitum	46.6	-3	12	female	14	50	6.3	11.11	-5.93	0.0981596
IV	1	16	ad libitum	46.6	-3	13	female	14	50	5.1	-3.92	-5.93	0.0875698
IV	1	16	ad libitum	46.6	-3	14	male	14	50	5.9	0	-5.93	0.0903324
IV	1	16	ad libitum	46.6	-3	15	male	14	50	5.7	7.02	-5.93	0.0952759
IV	1	18	ad libitum	49.8	-12.65	1	male	14	78.57	6.2	4.84	-5.51	0.143761
IV	1	18	ad libitum	49.8	-12.65	2	male	14	78.57	6.2	-12.9	-5.51	0.131263
IV	1	18	ad libitum	49.8	-12.65	3	male	14	78.57	5.9	-10.17	-5.51	0.133189
IV	1	18	ad libitum	49.8	-12.65	4	male	14	78.57	6.3	-22.22	-5.51	0.124698
IV	1	18	ad libitum	49.8	-12.65	5	male	14	78.57	5.7	-14.04	-5.51	0.130465
IV	1	18	ad libitum	49.8	-12.65	6	male	14	78.57	6.2	-17.74	-5.51	0.127854
IV	1	18	ad libitum	49.8	-12.65	7	male	14	78.57	5.8	-12.07	-5.51	0.13185
IV	1	18	ad libitum	49.8	-12.65	8	male	14	78.57	6.1	-3.28	-5.51	0.138043
IV	1	18	ad libitum	49.8	-12.65	9	female	14	78.57	6.7	-7.46	-5.51	0.135095
IV	1	18	ad libitum	49.8	-12.65	10	male	14	78.57	6.4	-3.13	-5.51	0.138151
IV	1	18	ad libitum	49.8	-12.65	11	female	14	78.57	5.6	-21.43	-5.51	0.125257
IV	1	18	ad libitum	49.8	-12.65	13	male	14	78.57	5.5	-14.55	-5.51	0.130106
IV	1	18	ad libitum	49.8	-12.65	14	female	14	78.57	6.3	-6.35	-5.51	0.13588
IV	1	19	food restriction	45.5	8.79	1	male	13	38.46	6.6	1.52	0	-1.85673
IV	1	19	food restriction	45.5	8.79	2	female	13	38.46	5.3	15.09	0	-1.36851
IV	1	19	food restriction	45.5	8.79	3	female	13	38.46	5.9	-6.78	0	-2.15495
IV	1	19	food restriction	45.5	8.79	4	male	13	38.46	6.1	9.84	0	-1.55756
IV	1	19	food restriction	45.5	8.79	5	female	13	38.46	6.1	13.11	0	-1.43968
IV	1	19	food restriction	45.5	8.79	6	female	13	38.46	6.3	7.94	0	-1.62586
IV	1	19	food restriction	45.5	8.79	7	female	13	38.46	6.4	1.56	0	-1.85502
IV	1	19	food restriction	45.5	8.79	8	female	13	38.46	5.7	14.04	0	-1.40659
IV	1	19	food restriction	45.5	8.79	9	female	13	38.46	6.2	12.9	0	-1.44729
IV	1	19	food restriction	45.5	8.79	10	male	13	38.46	6.3	11.11	0	-1.51172
IV	1	19	food restriction	45.5	8.79	11	female	13	38.46	6.3	12.7	0	-1.45465
IV	1	19	food restriction	45.5	8.79	12	male	13	38.46	5.2	9.62	0	-1.56549
IV	1	19	food restriction	45.5	8.79	13	male	13	38.46	6.9	14.49	0	-1.39014
IV	2	75	ad libitum	46.8	2.14	1	male	9	55.56	7.3	17.81	0	0.374697
IV	2	75	ad libitum	46.8	2.14	2	male	9	55.56	6.7	14.93	0	0.372666
IV	2	75	ad libitum	46.8	2.14	3	female	9	55.56	7.8	12.82	0	0.371183
IV	2	75	ad libitum	46.8	2.14	4	female	9	55.56	7.4	16.22	0	0.373575
IV	2	75	ad libitum	46.8	2.14	5	female	9	55.56	6.8	22.06	0	0.377691
IV	2	75	ad libitum	46.8	2.14	6	male	9	55.56	7.1	14.08	0	0.372073
IV	2	75	ad libitum	46.8	2.14	8	female	9	55.56	7.1	22.54	0	0.378026
IV	2	75	ad libitum	46.8	2.14	9	male	9	55.56	7.1	18.31	0	0.37505
IV	2	75	ad libitum	46.8	2.14	10	male	9	55.56	7.4	14.86	0	0.372623
IV	2	77	food restriction	42.9	4.2	1	male	13	30.77	5.9	13.56	0	-0.463926
IV	2	77	food restriction	42.9	4.2	2	female	13	30.77	6.7	7.46	0	-0.683121
IV	2	77	food restriction	42.9	4.2	3	female	13	30.77	6.5	3.08	0	-0.840805
IV	2	77	food restriction	42.9	4.2	4	female	13	30.77	6.3	9.52	0	-0.609017
IV	2	77	food restriction	42.9	4.2	5	female	13	30.77	6.8	10.29	0	-0.581322
IV	2	77	food restriction	42.9	4.2	6	female	13	30.77	6.6	18.18	0	-0.297732
IV	2	77	food restriction	42.9	4.2	7	male	13	30.77	6	5	0	-0.771663
IV	2	77	food restriction	42.9	4.2	8	male	13	30.77	6.8	7.35	0	-0.687067
IV	2	77	food restriction	42.9	4.2	9	female	13	30.77	6.3	15.87	0	-0.380741
IV	2	77	food restriction	42.9	4.2	10	female	13	30.77	6.8	14.71	0	-0.422704
IV	2	77	food restriction	42.9	4.2	11	female	13	30.77	6	11.67	0	-0.531974
IV	2	77	food restriction	42.9	4.2	12	female	13	30.77	5.9	13.56	0	-0.463926
IV	2	77	food restriction	42.9	4.2	13	male	13	30.77	6.1	11.48	0	-0.53885
IV	2	66	ad libitum	34.8	3.16	2	male	4	100	5.1	50.98	0	-0.994539
IV	2	66	ad libitum	34.8	3.16	5	male	4	100	5.4	48.15	0	-0.996534
IV	2	66	ad libitum	34.8	3.16	15	male	4	100	5	52	0	-0.993821
IV	2	66	ad libitum	34.8	3.16	16	male	4	100	5.3	49.06	0	-0.995894
IV	2	73	food restriction	45.2	-0.88	1	male	14	64.29	6.7	19.4	-4.28	0.222528
IV	2	73	food restriction	45.2	-0.88	2	male	14	64.29	5.6	12.5	-4.28	-0.0256583
IV	2	73	food restriction	45.2	-0.88	3	male	14	64.29	7	14.29	-4.28	0.0385442
IV	2	73	food restriction	45.2	-0.88	4	male	14	64.29	6.4	21.88	-4.28	0.311405
IV	2	73	food restriction	45.2	-0.88	5	male	14	64.29	6.6	22.73	-4.28	0.342047
IV	2	73	food restriction	45.2	-0.88	6	female	14	64.29	6.4	23.44	-4.28	0.367582
IV	2	73	food restriction	45.2	-0.88	7	male	14	64.29	6.8	22.06	-4.28	0.318014
IV	2	73	food restriction	45.2	-0.88	8	male	14	64.29	6	21.67	-4.28	0.303915
IV	2	73	food restriction	45.2	-0.88	9	male	14	64.29	5.3	13.21	-4.28	-0.000219611
IV	2	73	food restriction	45.2	-0.88	11	female	14	64.29	5.2	9.62	-4.28	-0.12937
IV	2	73	food restriction	45.2	-0.88	12	female	14	64.29	4.8	10.42	-4.28	-0.100561
IV	2	73	food restriction	45.2	-0.88	13	male	14	64.29	5.8	24.14	-4.28	0.392765
IV	2	73	food restriction	45.2	-0.88	14	female	14	64.29	5.7	8.77	-4.28	-0.159695
IV	2	29	ad libitum	53.4	-5.06	1	female	11	27.27	5.6	-12.5	0	0.910387
IV	2	29	ad libitum	53.4	-5.06	2	female	11	27.27	5.1	-13.73	0	0.909524
IV	2	29	ad libitum	53.4	-5.06	3	male	11	27.27	5.6	-10.71	0	0.911645
IV	2	29	ad libitum	53.4	-5.06	4	male	11	27.27	5.4	-12.96	0	0.910061
IV	2	29	ad libitum	53.4	-5.06	5	female	11	27.27	5.2	-9.62	0	0.912419
IV	2	29	ad libitum	53.4	-5.06	6	female	11	27.27	5.5	-18.18	0	0.906385
IV	2	29	ad libitum	53.4	-5.06	7	male	11	27.27	5.6	-14.29	0	0.909129
IV	2	29	ad libitum	53.4	-5.06	8	female	11	27.27	5.7	-15.79	0	0.90807
IV	2	29	ad libitum	53.4	-5.06	9	female	11	27.27	5.6	-12.5	0	0.910387
IV	2	29	ad libitum	53.4	-5.06	10	female	11	27.27	5.1	-13.73	0	0.909524
IV	2	29	ad libitum	53.4	-5.06	11	female	11	27.27	5.5	-10.91	0	0.911508
IV	2	30	ad libitum	44.5	-0.45	1	male	17	70.59	3.7	8.11	-4.55	2.05519
IV	2	30	ad libitum	44.5	-0.45	2	male	17	70.59	5.6	17.86	-4.55	2.06206
IV	2	30	ad libitum	44.5	-0.45	3	male	17	70.59	4.9	16.33	-4.55	2.06098
IV	2	30	ad libitum	44.5	-0.45	4	male	17	70.59	5.7	19.3	-4.55	2.06307
IV	2	30	ad libitum	44.5	-0.45	5	female	17	70.59	4.3	18.6	-4.55	2.06258
IV	2	30	ad libitum	44.5	-0.45	6	male	17	70.59	5.3	5.66	-4.55	2.05347
IV	2	30	ad libitum	44.5	-0.45	7	female	17	70.59	4.9	12.24	-4.55	2.0581
IV	2	30	ad libitum	44.5	-0.45	8	male	17	70.59	4.3	-11.63	-4.55	2.04129
IV	2	30	ad libitum	44.5	-0.45	9	male	17	70.59	4.3	0	-4.55	2.04948
IV	2	30	ad libitum	44.5	-0.45	11	male	17	70.59	4.7	0	-4.55	2.04948
IV	2	30	ad libitum	44.5	-0.45	12	female	17	70.59	4	0	-4.55	2.04948
IV	2	30	ad libitum	44.5	-0.45	13	female	17	70.59	4.1	4.88	-4.55	2.05291
IV	2	30	ad libitum	44.5	-0.45	14	male	17	70.59	4.6	8.7	-4.55	2.0556
IV	2	30	ad libitum	44.5	-0.45	15	male	17	70.59	5.8	18.97	-4.55	2.06284
IV	2	30	ad libitum	44.5	-0.45	16	female	17	70.59	3.8	13.16	-4.55	2.05875
IV	2	30	ad libitum	44.5	-0.45	17	male	17	70.59	3.4	2.94	-4.55	2.05155
IV	2	51	ad libitum	43	-9.77	1	male	14	57.14	6.2	3.23	0	1.75703
IV	2	51	ad libitum	43	-9.77	2	female	14	57.14	6.1	9.84	0	1.76168
IV	2	51	ad libitum	43	-9.77	3	male	14	57.14	4.8	-4.17	0	1.75182
IV	2	51	ad libitum	43	-9.77	4	female	14	57.14	6.2	20.97	0	1.76953
IV	2	51	ad libitum	43	-9.77	5	male	14	57.14	6	16.67	0	1.7665
IV	2	51	ad libitum	43	-9.77	6	male	14	57.14	6.3	12.7	0	1.7637
IV	2	51	ad libitum	43	-9.77	7	male	14	57.14	6.4	14.06	0	1.76466
IV	2	51	ad libitum	43	-9.77	8	female	14	57.14	4.9	10.2	0	1.76194
IV	2	51	ad libitum	43	-9.77	9	female	14	57.14	4.5	8.89	0	1.76102
IV	2	51	ad libitum	43	-9.77	10	male	14	57.14	5.1	13.73	0	1.76442
IV	2	51	ad libitum	43	-9.77	11	female	14	57.14	5.2	-1.92	0	1.7534
IV	2	51	ad libitum	43	-9.77	12	male	14	57.14	6.4	14.06	0	1.76466
IV	2	51	ad libitum	43	-9.77	13	female	14	57.14	4.8	18.75	0	1.76796
IV	2	51	ad libitum	43	-9.77	14	male	14	57.14	5.6	14.29	0	1.76482
IV	2	34	ad libitum	44.7	6.26	1	female	13	46.15	7.4	24.32	0	1.49337
IV	2	34	ad libitum	44.7	6.26	3	female	13	46.15	7	18.57	0	1.48932
IV	2	34	ad libitum	44.7	6.26	4	male	13	46.15	5	26	0	1.49455
IV	2	34	ad libitum	44.7	6.26	5	male	13	46.15	5.1	17.65	0	1.48867
IV	2	34	ad libitum	44.7	6.26	6	male	13	46.15	6	16.67	0	1.48798
IV	2	34	ad libitum	44.7	6.26	7	female	13	46.15	7.2	15.28	0	1.487
IV	2	34	ad libitum	44.7	6.26	8	male	13	46.15	6.6	15.15	0	1.48691
IV	2	34	ad libitum	44.7	6.26	9	female	13	46.15	6.7	20.9	0	1.49095
IV	2	34	ad libitum	44.7	6.26	10	female	13	46.15	6.7	11.94	0	1.48465
IV	2	34	ad libitum	44.7	6.26	11	male	13	46.15	4.6	23.91	0	1.49308
IV	2	34	ad libitum	44.7	6.26	12	male	13	46.15	5.3	26.42	0	1.49484
IV	2	34	ad libitum	44.7	6.26	13	female	13	46.15	6.3	23.81	0	1.49301
IV	2	34	ad libitum	44.7	6.26	14	female	13	46.15	3.6	11.11	0	1.48406
IV	2	72	food restriction	39.4	-0.25	1	male	12	41.67	7.1	-2.82	0	-1.50856
IV	2	72	food restriction	39.4	-0.25	2	female	12	41.67	6.7	0	0	-1.40728
IV	2	72	food restriction	39.4	-0.25	3	male	12	41.67	6.8	1.47	0	-1.35441
IV	2	72	food restriction	39.4	-0.25	4	female	12	41.67	6.7	1.49	0	-1.35362
IV	2	72	food restriction	39.4	-0.25	5	female	12	41.67	7.1	1.41	0	-1.35664
IV	2	72	food restriction	39.4	-0.25	6	male	12	41.67	7.1	8.45	0	-1.10345
IV	2	72	food restriction	39.4	-0.25	7	female	12	41.67	6.7	5.97	0	-1.19264
IV	2	72	food restriction	39.4	-0.25	8	female	12	41.67	6.7	13.43	0	-0.924327
IV	2	72	food restriction	39.4	-0.25	9	female	12	41.67	6.7	5.97	0	-1.19264
IV	2	72	food restriction	39.4	-0.25	10	male	12	41.67	6.9	1.45	0	-1.35518
IV	2	72	food restriction	39.4	-0.25	11	female	12	41.67	6.5	0	0	-1.40728
IV	2	72	food restriction	39.4	-0.25	12	male	12	41.67	6.1	13.11	0	-0.935763
IV	3	83	food restriction	48.9	-6.34	1	female	14	42.86	4.6	8.7	-3.01	0.698833
IV	3	83	food restriction	48.9	-6.34	2	male	14	42.86	6.3	14.29	-3.01	0.899815
IV	3	83	food restriction	48.9	-6.34	3	male	14	42.86	6.3	1.59	-3.01	0.443264
IV	3	83	food restriction	48.9	-6.34	4	male	14	42.86	6.3	17.46	-3.01	1.01395
IV	3	83	food restriction	48.9	-6.34	5	male	14	42.86	6.9	8.7	-3.01	0.698833
IV	3	83	food restriction	48.9	-6.34	6	female	14	42.86	7.3	8.22	-3.01	0.681703
IV	3	83	food restriction	48.9	-6.34	7	female	14	42.86	5.2	19.23	-3.01	1.07761
IV	3	83	food restriction	48.9	-6.34	8	female	14	42.86	6.3	20.63	-3.01	1.12809
IV	3	83	food restriction	48.9	-6.34	9	female	14	42.86	4.2	14.29	-3.01	0.899815
IV	3	83	food restriction	48.9	-6.34	10	male	14	42.86	7	10	-3.01	0.745729
IV	3	83	food restriction	48.9	-6.34	11	female	14	42.86	6	8.33	-3.01	0.685807
IV	3	83	food restriction	48.9	-6.34	12	female	14	42.86	5.3	3.77	-3.01	0.521868
IV	3	83	food restriction	48.9	-6.34	14	male	14	42.86	5.7	0	-3.01	0.386195
IV	3	85	food restriction	49.4	0	1	male	10	70	6.4	20.31	0	-0.721323
IV	3	85	food restriction	49.4	0	2	male	10	70	7.8	19.23	0	-0.760215
IV	3	85	food restriction	49.4	0	3	male	10	70	8.2	21.95	0	-0.662405
IV	3	85	food restriction	49.4	0	4	male	10	70	8.1	20.99	0	-0.697049
IV	3	85	food restriction	49.4	0	5	female	10	70	8.2	19.51	0	-0.750096
IV	3	85	food restriction	49.4	0	6	female	10	70	6.7	23.88	0	-0.593037
IV	3	85	food restriction	49.4	0	7	male	10	70	7.9	21.52	0	-0.677945
IV	3	85	food restriction	49.4	0	8	male	10	70	6.9	14.49	0	-0.930562
IV	3	85	food restriction	49.4	0	9	male	10	70	7.8	20.51	0	-0.71412
IV	3	85	food restriction	49.4	0	10	female	10	70	6.3	22.22	0	-0.652662
IV	3	90	food restriction	49.8	-2.01	1	female	15	46.67	6.3	4.76	-10.24	1.04791
IV	3	90	food restriction	49.8	-2.01	2	male	15	46.67	6.3	7.94	-10.24	1.16205
IV	3	90	food restriction	49.8	-2.01	3	male	15	46.67	4.9	-24.49	-10.24	-0.00378844
IV	3	90	food restriction	49.8	-2.01	4	male	15	46.67	6	3.33	-10.24	0.996548
IV	3	90	food restriction	49.8	-2.01	5	male	15	46.67	5.1	3.92	-10.24	1.0177
IV	3	90	food restriction	49.8	-2.01	6	female	15	46.67	3.4	5.88	-10.24	1.08819
IV	3	90	food restriction	49.8	-2.01	8	female	15	46.67	6.3	-1.59	-10.24	0.819634
IV	3	90	food restriction	49.8	-2.01	10	female	15	46.67	6.2	1.61	-10.24	0.934693
IV	3	90	food restriction	49.8	-2.01	11	female	15	46.67	5.1	3.92	-10.24	1.0177
IV	3	90	food restriction	49.8	-2.01	12	male	15	46.67	5.9	6.78	-10.24	1.12046
IV	3	90	food restriction	49.8	-2.01	13	male	15	46.67	5.3	3.77	-10.24	1.01238
IV	3	90	food restriction	49.8	-2.01	14	male	15	46.67	4.7	10.64	-10.24	1.25919
IV	3	90	food restriction	49.8	-2.01	15	female	15	46.67	5.5	9.09	-10.24	1.20355
IV	3	91	ad libitum	50.8	-5.51	1	male	14	71.43	6.8	17.65	0	2.63455
IV	3	91	ad libitum	50.8	-5.51	2	female	14	71.43	6.1	13.11	0	2.63136
IV	3	91	ad libitum	50.8	-5.51	3	male	14	71.43	6.6	12.12	0	2.63066
IV	3	91	ad libitum	50.8	-5.51	4	female	14	71.43	5	18	0	2.6348
IV	3	91	ad libitum	50.8	-5.51	5	male	14	71.43	7.1	14.08	0	2.63204
IV	3	91	ad libitum	50.8	-5.51	6	female	14	71.43	5.5	14.55	0	2.63236
IV	3	91	ad libitum	50.8	-5.51	8	male	14	71.43	7.2	12.5	0	2.63092
IV	3	91	ad libitum	50.8	-5.51	9	male	14	71.43	6.5	9.23	0	2.62862
IV	3	91	ad libitum	50.8	-5.51	10	female	14	71.43	5.4	5.56	0	2.62603
IV	3	91	ad libitum	50.8	-5.51	11	male	14	71.43	6.7	0	0	2.62212
IV	3	91	ad libitum	50.8	-5.51	12	male	14	71.43	6.2	9.68	0	2.62893
IV	3	91	ad libitum	50.8	-5.51	13	male	14	71.43	6.3	15.87	0	2.6333
IV	3	91	ad libitum	50.8	-5.51	14	male	14	71.43	6.4	10.94	0	2.62982
IV	3	91	ad libitum	50.8	-5.51	15	male	14	71.43	7.1	5.63	0	2.62609
IV	3	93	ad libitum	51.4	-1.36	1	male	16	50	4.8	-2.08	-4.56	2.6355
IV	3	93	ad libitum	51.4	-1.36	2	female	16	50	6.4	10.94	-4.56	2.64467
IV	3	93	ad libitum	51.4	-1.36	3	female	16	50	5.6	-5.36	-4.56	2.63319
IV	3	93	ad libitum	51.4	-1.36	4	male	16	50	5.2	11.54	-4.56	2.6451
IV	3	93	ad libitum	51.4	-1.36	5	female	16	50	3.9	-5.13	-4.56	2.63336
IV	3	93	ad libitum	51.4	-1.36	6	male	16	50	4.9	10.2	-4.56	2.64416
IV	3	93	ad libitum	51.4	-1.36	7	male	16	50	4.3	-20.93	-4.56	2.62222
IV	3	93	ad libitum	51.4	-1.36	8	female	16	50	5.3	0	-4.56	2.63697
IV	3	93	ad libitum	51.4	-1.36	9	male	16	50	5.4	7.41	-4.56	2.64219
IV	3	93	ad libitum	51.4	-1.36	10	male	16	50	4.1	-19.51	-4.56	2.62322
IV	3	93	ad libitum	51.4	-1.36	11	female	16	50	5	4	-4.56	2.63979
IV	3	93	ad libitum	51.4	-1.36	13	female	16	50	5	10	-4.56	2.64401
IV	3	93	ad libitum	51.4	-1.36	14	male	16	50	5.9	-1.69	-4.56	2.63577
IV	3	93	ad libitum	51.4	-1.36	15	male	16	50	4.5	-6.67	-4.56	2.63227
IV	3	93	ad libitum	51.4	-1.36	16	female	16	50	5	8	-4.56	2.6426
IV	3	94	food restriction	50.4	-8.53	1	male	15	46.67	5.9	13.56	-20.39	1.41285
IV	3	94	food restriction	50.4	-8.53	2	female	15	46.67	6.3	20.63	-20.39	1.66724
IV	3	94	food restriction	50.4	-8.53	3	male	15	46.67	6	16.67	-20.39	1.52457
IV	3	94	food restriction	50.4	-8.53	4	female	15	46.67	6	28.33	-20.39	1.94403
IV	3	94	food restriction	50.4	-8.53	5	female	15	46.67	3.7	8.11	-20.39	1.21686
IV	3	94	food restriction	50.4	-8.53	6	male	15	46.67	4.8	2.08	-20.39	1.00025
IV	3	94	food restriction	50.4	-8.53	7	male	15	46.67	5.6	21.43	-20.39	1.69578
IV	3	94	food restriction	50.4	-8.53	8	male	15	46.67	7.3	21.92	-20.39	1.71337
IV	3	94	food restriction	50.4	-8.53	11	female	15	46.67	4.1	4.88	-20.39	1.10073
IV	3	94	food restriction	50.4	-8.53	12	male	15	46.67	5.8	17.24	-20.39	1.54523
IV	3	94	food restriction	50.4	-8.53	13	female	15	46.67	5.4	31.48	-20.39	2.05721
IV	3	95	food restriction	51.2	-6.05	1	male	12	33.33	6.8	16.18	-6.79	0.0742353
IV	3	95	food restriction	51.2	-6.05	2	female	12	33.33	5.9	11.86	-6.79	-0.0807981
IV	3	95	food restriction	51.2	-6.05	4	female	12	33.33	5.3	9.43	-6.79	-0.168181
IV	3	95	food restriction	51.2	-6.05	5	female	12	33.33	6.2	19.35	-6.79	0.188508
IV	3	95	food restriction	51.2	-6.05	6	female	12	33.33	5.4	16.67	-6.79	0.0918595
IV	3	95	food restriction	51.2	-6.05	7	male	12	33.33	5.1	25.49	-6.79	0.409096
IV	3	95	food restriction	51.2	-6.05	8	male	12	33.33	6.4	23.44	-6.79	0.335294
IV	3	95	food restriction	51.2	-6.05	9	male	12	33.33	5.6	14.29	-6.79	0.00625615
IV	3	95	food restriction	51.2	-6.05	10	female	12	33.33	5.3	18.87	-6.79	0.171002
IV	3	95	food restriction	51.2	-6.05	11	female	12	33.33	5.5	-7.27	-6.79	-0.768843
IV	3	95	food restriction	51.2	-6.05	12	female	12	33.33	5.6	16.07	-6.79	0.0704587
IV	3	107	ad libitum	42.3	2.6	1	male	10	80	4.9	-16.33	0	1.49653
IV	3	107	ad libitum	42.3	2.6	2	male	10	80	4.9	-14.29	0	1.49797
IV	3	107	ad libitum	42.3	2.6	3	male	10	80	4.8	-20.83	0	1.49336
IV	3	107	ad libitum	42.3	2.6	4	male	10	80	5.3	-16.98	0	1.49607
IV	3	107	ad libitum	42.3	2.6	5	male	10	80	4.7	-8.51	0	1.50204
IV	3	107	ad libitum	42.3	2.6	6	male	10	80	4.8	-10.42	0	1.5007
IV	3	107	ad libitum	42.3	2.6	7	male	10	80	4.8	-25	0	1.49042
IV	3	107	ad libitum	42.3	2.6	8	female	10	80	4.8	-22.92	0	1.49189
IV	3	107	ad libitum	42.3	2.6	9	female	10	80	4.5	-17.78	0	1.49551
IV	3	107	ad libitum	42.3	2.6	10	male	10	80	4.9	-24.49	0	1.49078
IV	3	109	food restriction	44.9	10.91	1	male	12	58.33	6.7	4.48	0	-0.378936
IV	3	109	food restriction	44.9	10.91	2	male	12	58.33	6.4	0	0	-0.539921
IV	3	109	food restriction	44.9	10.91	3	male	12	58.33	6	3.33	0	-0.420076
IV	3	109	food restriction	44.9	10.91	4	male	12	58.33	6.6	7.58	0	-0.267547
IV	3	109	food restriction	44.9	10.91	5	male	12	58.33	7.1	2.82	0	-0.438644
IV	3	109	food restriction	44.9	10.91	6	female	12	58.33	6.7	2.99	0	-0.432597
IV	3	109	food restriction	44.9	10.91	7	female	12	58.33	6	11.67	0	-0.120465
IV	3	109	food restriction	44.9	10.91	8	male	12	58.33	6.7	1.49	0	-0.486259
IV	3	109	food restriction	44.9	10.91	9	female	12	58.33	6.3	3.17	0	-0.425783
IV	3	109	food restriction	44.9	10.91	10	male	12	58.33	6.3	14.29	0	-0.0263008
IV	3	109	food restriction	44.9	10.91	11	female	12	58.33	6.5	12.31	0	-0.0974175
IV	3	109	food restriction	44.9	10.91	12	female	12	58.33	6	0	0	-0.539921
IV	3	110	food restriction	45.2	3.1	1	male	11	63.64	6.7	13.43	0	-0.512817
IV	3	110	food restriction	45.2	3.1	2	female	11	63.64	7.6	13.16	0	-0.522702
IV	3	110	food restriction	45.2	3.1	3	male	11	63.64	5.9	8.47	0	-0.691084
IV	3	110	food restriction	45.2	3.1	4	male	11	63.64	7.4	18.92	0	-0.315574
IV	3	110	food restriction	45.2	3.1	5	female	11	63.64	7.7	10.39	0	-0.622232
IV	3	110	food restriction	45.2	3.1	6	male	11	63.64	8	21.25	0	-0.231764
IV	3	110	food restriction	45.2	3.1	7	male	11	63.64	8.1	12.35	0	-0.551904
IV	3	110	food restriction	45.2	3.1	8	female	11	63.64	8	16.25	0	-0.411531
IV	3	110	food restriction	45.2	3.1	9	male	11	63.64	5.8	8.62	0	-0.685831
IV	3	110	food restriction	45.2	3.1	10	male	11	63.64	7	14.29	0	-0.482154
IV	3	110	food restriction	45.2	3.1	11	female	11	63.64	7.6	18.42	0	-0.333474
IV	3	111	food restriction	48.6	-2.26	1	male	13	61.54	5.7	24.56	0	0.798998
IV	3	111	food restriction	48.6	-2.26	2	female	13	61.54	5.9	13.56	0	0.403436
IV	3	111	food restriction	48.6	-2.26	3	female	13	61.54	5.1	11.76	0	0.338913
IV	3	111	food restriction	48.6	-2.26	4	male	13	61.54	5.9	10.17	0	0.28156
IV	3	111	food restriction	48.6	-2.26	5	male	13	61.54	6.8	19.12	0	0.603276
IV	3	111	food restriction	48.6	-2.26	6	male	13	61.54	6.9	8.7	0	0.22857
IV	3	111	food restriction	48.6	-2.26	7	male	13	61.54	6	16.67	0	0.515155
IV	3	111	food restriction	48.6	-2.26	8	female	13	61.54	4.9	12.24	0	0.356178
IV	3	111	food restriction	48.6	-2.26	9	female	13	61.54	6	13.33	0	0.395311
IV	3	111	food restriction	48.6	-2.26	11	male	13	61.54	6	21.67	0	0.694922
IV	3	111	food restriction	48.6	-2.26	12	male	13	61.54	6.1	11.48	0	0.328512
[truncated: 681 more rows]

## Sheet: offspring weight change
lactation period	experimental trial	ID of mother	feeding treatment	mother's prior weight (g)	maternal weight change (%)	ID of offspring	offspring sex	prior litter size	prior litter sex ratio (%)	offspring prior weight (g)	offspring weight change (%)	litter biomass change (%)	predicted offspring weight change (%)
I	1	3	food restriction	35.53	17.65	1	female	13	50	1.45	86.21	-7.53	53.262
I	1	3	food restriction	35.53	17.65	2	male	13	50	1.6	75	-7.53	53.262
I	1	3	food restriction	35.53	17.65	3	male	13	50	1.6	87.5	-7.53	53.262
I	1	3	food restriction	35.53	17.65	4	female	13	50	1.63	84.05	-7.53	53.262
I	1	3	food restriction	35.53	17.65	5	male	13	50	1.54	88.31	-7.53	53.262
I	1	3	food restriction	35.53	17.65	6	female	13	50	1.63	90.18	-7.53	53.262
I	1	3	food restriction	35.53	17.65	7	male	13	50	1.56	66.67	-7.53	53.262
I	1	3	food restriction	35.53	17.65	9	female	13	50	1.59	82.39	-7.53	53.262
I	1	3	food restriction	35.53	17.65	10	female	13	50	1.54	75.32	-7.53	53.262
I	1	3	food restriction	35.53	17.65	11	male	13	50	1.66	68.67	-7.53	53.262
I	1	3	food restriction	35.53	17.65	12	male	13	50	1.59	82.39	-7.53	53.262
I	1	3	food restriction	35.53	17.65	13	female	13	50	1.53	83.01	-7.53	53.262
I	1	11	ad libitum	40.41	13.83	1	male	17	52.94	1.67	73.65	0	49.2263
I	1	11	ad libitum	40.41	13.83	2	female	17	52.94	1.53	69.93	0	49.2263
I	1	11	ad libitum	40.41	13.83	3	female	17	52.94	1.51	39.07	0	49.2263
I	1	11	ad libitum	40.41	13.83	4	male	17	52.94	1.7	47.06	0	49.2263
I	1	11	ad libitum	40.41	13.83	5	male	17	52.94	1.72	68.6	0	49.2263
I	1	11	ad libitum	40.41	13.83	6	male	17	52.94	1.69	71.6	0	49.2263
I	1	11	ad libitum	40.41	13.83	7	male	17	52.94	1.6	75	0	49.2263
I	1	11	ad libitum	40.41	13.83	8	male	17	52.94	1.67	79.64	0	49.2263
I	1	11	ad libitum	40.41	13.83	9	female	17	52.94	1.71	46.2	0	49.2263
I	1	11	ad libitum	40.41	13.83	10	male	17	52.94	1.7	82.35	0	49.2263
I	1	11	ad libitum	40.41	13.83	11	male	17	52.94	1.72	86.05	0	49.2263
I	1	11	ad libitum	40.41	13.83	12	male	17	52.94	1.68	72.62	0	49.2263
I	1	11	ad libitum	40.41	13.83	13	female	17	52.94	1.52	71.05	0	49.2263
I	1	11	ad libitum	40.41	13.83	14	female	17	52.94	1.64	70.73	0	49.2263
I	1	11	ad libitum	40.41	13.83	15	female	17	52.94	1.69	71.6	0	49.2263
I	1	11	ad libitum	40.41	13.83	16	female	17	52.94	1.48	35.14	0	49.2263
I	1	11	ad libitum	40.41	13.83	17	female	17	52.94	1.55	87.1	0	49.2263
I	1	12	food restriction	38.24	9.65	1	female	14	46.15	1.65	95.76	0	46.666
I	1	12	food restriction	38.24	9.65	2	female	14	46.15	1.69	102.96	0	46.666
I	1	12	food restriction	38.24	9.65	3	male	14	46.15	1.69	75.15	0	46.666
I	1	12	food restriction	38.24	9.65	4	male	14	46.15	1.72	87.21	0	46.666
I	1	12	food restriction	38.24	9.65	5	female	14	46.15	1.55	116.13	0	46.666
I	1	12	food restriction	38.24	9.65	6	male	14	46.15	1.74	52.3	0	46.666
I	1	12	food restriction	38.24	9.65	7	male	14	46.15	1.71	61.4	0	46.666
I	1	12	food restriction	38.24	9.65	8	female	14	46.15	1.59	26.42	0	46.666
I	1	12	food restriction	38.24	9.65	9	.	14	46.15	1.41	131.91	0	46.666
I	1	12	food restriction	38.24	9.65	10	female	14	46.15	1.69	84.02	0	46.666
I	1	12	food restriction	38.24	9.65	11	female	14	46.15	1.71	91.23	0	46.666
I	1	12	food restriction	38.24	9.65	12	male	14	46.15	1.79	69.83	0	46.666
I	1	12	food restriction	38.24	9.65	13	female	14	46.15	1.63	92.64	0	46.666
I	1	12	food restriction	38.24	9.65	14	male	14	46.15	1.7	63.53	0	46.666
I	1	13	ad libitum	39.64	12.26	1	male	13	58.33	1.81	104.42	-5.55	55.8557
I	1	13	ad libitum	39.64	12.26	2	male	13	58.33	1.54	120.78	-5.55	55.8557
I	1	13	ad libitum	39.64	12.26	3	male	13	58.33	1.73	102.31	-5.55	55.8557
I	1	13	ad libitum	39.64	12.26	4	female	13	58.33	1.6	106.25	-5.55	55.8557
I	1	13	ad libitum	39.64	12.26	5	female	13	58.33	1.55	125.81	-5.55	55.8557
I	1	13	ad libitum	39.64	12.26	6	female	13	58.33	1.29	86.05	-5.55	55.8557
I	1	13	ad libitum	39.64	12.26	7	male	13	58.33	1.61	111.18	-5.55	55.8557
I	1	13	ad libitum	39.64	12.26	8	female	13	58.33	1.7	111.76	-5.55	55.8557
I	1	13	ad libitum	39.64	12.26	9	male	13	58.33	1.66	110.84	-5.55	55.8557
I	1	13	ad libitum	39.64	12.26	10	male	13	58.33	1.63	108.59	-5.55	55.8557
I	1	13	ad libitum	39.64	12.26	11	female	13	58.33	1.75	94.29	-5.55	55.8557
I	1	13	ad libitum	39.64	12.26	12	male	13	58.33	1.71	104.68	-5.55	55.8557
I	1	15	food restriction	40.18	16.48	1	male	13	58.33	1.59	101.26	-5.94	61.4282
I	1	15	food restriction	40.18	16.48	2	female	13	58.33	1.84	122.83	-5.94	61.4282
I	1	15	food restriction	40.18	16.48	4	male	13	58.33	1.85	121.62	-5.94	61.4282
I	1	15	food restriction	40.18	16.48	5	female	13	58.33	1.59	126.42	-5.94	61.4282
I	1	15	food restriction	40.18	16.48	6	female	13	58.33	1.76	127.27	-5.94	61.4282
I	1	15	food restriction	40.18	16.48	7	male	13	58.33	1.88	118.09	-5.94	61.4282
I	1	15	food restriction	40.18	16.48	8	male	13	58.33	1.92	129.17	-5.94	61.4282
I	1	15	food restriction	40.18	16.48	9	male	13	58.33	1.86	120.43	-5.94	61.4282
I	1	15	food restriction	40.18	16.48	10	female	13	58.33	1.45	127.59	-5.94	61.4282
I	1	15	food restriction	40.18	16.48	11	male	13	58.33	1.99	95.98	-5.94	61.4282
I	1	15	food restriction	40.18	16.48	12	female	13	58.33	1.46	119.18	-5.94	61.4282
I	1	15	food restriction	40.18	16.48	13	male	13	58.33	1.87	113.9	-5.94	61.4282
I	1	16	ad libitum	42.4	6.6	1	female	16	53.33	1.58	96.2	-5.95	48.6492
I	1	16	ad libitum	42.4	6.6	2	female	16	53.33	1.57	65.61	-5.95	48.6492
I	1	16	ad libitum	42.4	6.6	3	male	16	53.33	1.58	96.2	-5.95	48.6492
I	1	16	ad libitum	42.4	6.6	4	male	16	53.33	1.75	82.86	-5.95	48.6492
I	1	16	ad libitum	42.4	6.6	5	male	16	53.33	1.63	90.18	-5.95	48.6492
I	1	16	ad libitum	42.4	6.6	6	female	16	53.33	1.67	49.7	-5.95	48.6492
I	1	16	ad libitum	42.4	6.6	7	male	16	53.33	1.68	96.43	-5.95	48.6492
I	1	16	ad libitum	42.4	6.6	8	female	16	53.33	1.65	81.82	-5.95	48.6492
I	1	16	ad libitum	42.4	6.6	9	female	16	53.33	1.6	75	-5.95	48.6492
I	1	16	ad libitum	42.4	6.6	10	male	16	53.33	1.7	100	-5.95	48.6492
I	1	16	ad libitum	42.4	6.6	12	female	16	53.33	1.62	79.01	-5.95	48.6492
I	1	16	ad libitum	42.4	6.6	13	female	16	53.33	1.55	87.1	-5.95	48.6492
I	1	16	ad libitum	42.4	6.6	14	male	16	53.33	1.17	164.96	-5.95	48.6492
I	1	16	ad libitum	42.4	6.6	15	male	16	53.33	1.37	126.28	-5.95	48.6492
I	1	16	ad libitum	42.4	6.6	16	male	16	53.33	1.45	65.52	-5.95	48.6492
I	1	18	ad libitum	40.5	13.58	1	male	14	78.57	1.69	113.02	0	55.3994
I	1	18	ad libitum	40.5	13.58	2	male	14	78.57	1.68	102.38	0	55.3994
I	1	18	ad libitum	40.5	13.58	3	male	14	78.57	1.7	100	0	55.3994
I	1	18	ad libitum	40.5	13.58	4	male	14	78.57	1.71	104.68	0	55.3994
I	1	18	ad libitum	40.5	13.58	5	male	14	78.57	1.62	97.53	0	55.3994
I	1	18	ad libitum	40.5	13.58	6	male	14	78.57	1.52	117.11	0	55.3994
I	1	18	ad libitum	40.5	13.58	7	male	14	78.57	1.58	108.86	0	55.3994
I	1	18	ad libitum	40.5	13.58	8	male	14	78.57	1.52	103.95	0	55.3994
I	1	18	ad libitum	40.5	13.58	9	female	14	78.57	1.58	121.52	0	55.3994
I	1	18	ad libitum	40.5	13.58	10	male	14	78.57	1.69	118.93	0	55.3994
I	1	18	ad libitum	40.5	13.58	11	female	14	78.57	1.46	91.78	0	55.3994
I	1	18	ad libitum	40.5	13.58	12	male	14	78.57	1.48	62.16	0	55.3994
I	1	18	ad libitum	40.5	13.58	13	male	14	78.57	1.57	91.08	0	55.3994
I	1	18	ad libitum	40.5	13.58	14	female	14	78.57	1.47	104.08	0	55.3994
I	1	19	food restriction	43.66	4.9	1	male	14	38.46	1.71	81.29	-6.16	53.5701
I	1	19	food restriction	43.66	4.9	2	female	14	38.46	1.57	78.34	-6.16	53.5701
I	1	19	food restriction	43.66	4.9	3	female	14	38.46	1.52	64.47	-6.16	53.5701
I	1	19	food restriction	43.66	4.9	4	male	14	38.46	1.63	84.05	-6.16	53.5701
I	1	19	food restriction	43.66	4.9	5	female	14	38.46	1.55	80.65	-6.16	53.5701
I	1	19	food restriction	43.66	4.9	6	female	14	38.46	1.67	67.66	-6.16	53.5701
I	1	19	food restriction	43.66	4.9	7	female	14	38.46	1.6	50	-6.16	53.5701
I	1	19	food restriction	43.66	4.9	8	female	14	38.46	1.46	64.38	-6.16	53.5701
I	1	19	food restriction	43.66	4.9	9	female	14	38.46	1.58	83.54	-6.16	53.5701
I	1	19	food restriction	43.66	4.9	10	male	14	38.46	1.53	83.01	-6.16	53.5701
I	1	19	food restriction	43.66	4.9	11	female	14	38.46	1.63	84.05	-6.16	53.5701
I	1	19	food restriction	43.66	4.9	12	male	14	38.46	1.54	75.32	-6.16	53.5701
I	1	19	food restriction	43.66	4.9	13	male	14	38.46	1.72	74.42	-6.16	53.5701
I	2	75	ad libitum	37.9	17.94	1	male	11	45.45	1.7	111.76	0	69.3555
I	2	75	ad libitum	37.9	17.94	2	male	11	45.45	1.4	114.29	0	69.3555
I	2	75	ad libitum	37.9	17.94	3	female	11	45.45	1.8	100	0	69.3555
I	2	75	ad libitum	37.9	17.94	4	female	11	45.45	1.6	106.25	0	69.3555
I	2	75	ad libitum	37.9	17.94	5	female	11	45.45	1.5	100	0	69.3555
I	2	75	ad libitum	37.9	17.94	6	male	11	45.45	1.6	106.25	0	69.3555
I	2	75	ad libitum	37.9	17.94	7	female	11	45.45	1.5	113.33	0	69.3555
I	2	75	ad libitum	37.9	17.94	8	female	11	45.45	1.6	106.25	0	69.3555
I	2	75	ad libitum	37.9	17.94	9	male	11	45.45	1.6	112.5	0	69.3555
I	2	75	ad libitum	37.9	17.94	10	male	11	45.45	1.6	112.5	0	69.3555
I	2	75	ad libitum	37.9	17.94	11	female	11	45.45	1.5	106.67	0	69.3555
I	2	66	ad libitum	37.9	0	1	female	16	56.25	1.5	93.33	0	89.2679
I	2	66	ad libitum	37.9	0	2	male	16	56.25	1.5	86.67	0	89.2679
I	2	66	ad libitum	37.9	0	3	male	16	56.25	1.5	113.33	0	89.2679
I	2	66	ad libitum	37.9	0	4	female	16	56.25	1.5	100	0	89.2679
I	2	66	ad libitum	37.9	0	5	male	16	56.25	1.4	85.71	0	89.2679
I	2	66	ad libitum	37.9	0	6	male	16	56.25	1.7	105.88	0	89.2679
I	2	66	ad libitum	37.9	0	7	male	16	56.25	1.6	75	0	89.2679
I	2	66	ad libitum	37.9	0	8	male	16	56.25	1.6	93.75	0	89.2679
I	2	66	ad libitum	37.9	0	9	female	16	56.25	1.3	100	0	89.2679
I	2	66	ad libitum	37.9	0	10	female	16	56.25	1.5	86.67	0	89.2679
I	2	66	ad libitum	37.9	0	11	female	16	56.25	1.5	86.67	0	89.2679
I	2	66	ad libitum	37.9	0	12	female	16	56.25	1.3	107.69	0	89.2679
I	2	66	ad libitum	37.9	0	13	female	16	56.25	1.5	86.67	0	89.2679
I	2	66	ad libitum	37.9	0	14	male	16	56.25	1.5	93.33	0	89.2679
I	2	66	ad libitum	37.9	0	15	male	16	56.25	1.5	60	0	89.2679
I	2	66	ad libitum	37.9	0	16	male	16	56.25	1.4	107.14	0	89.2679
I	2	73	food restriction	39.4	7.36	1	male	14	64.29	1.7	76.47	0	51.5779
I	2	73	food restriction	39.4	7.36	2	male	14	64.29	1.6	93.75	0	51.5779
I	2	73	food restriction	39.4	7.36	3	male	14	64.29	1.7	82.35	0	51.5779
I	2	73	food restriction	39.4	7.36	4	male	14	64.29	1.7	76.47	0	51.5779
I	2	73	food restriction	39.4	7.36	5	male	14	64.29	1.7	94.12	0	51.5779
I	2	73	food restriction	39.4	7.36	6	female	14	64.29	1.8	72.22	0	51.5779
I	2	73	food restriction	39.4	7.36	7	male	14	64.29	1.8	77.78	0	51.5779
I	2	73	food restriction	39.4	7.36	8	male	14	64.29	1.9	68.42	0	51.5779
I	2	73	food restriction	39.4	7.36	9	male	14	64.29	1.7	94.12	0	51.5779
I	2	73	food restriction	39.4	7.36	10	female	14	64.29	1.6	81.25	0	51.5779
I	2	73	food restriction	39.4	7.36	11	female	14	64.29	1.6	75	0	51.5779
I	2	73	food restriction	39.4	7.36	12	female	14	64.29	1.6	93.75	0	51.5779
I	2	73	food restriction	39.4	7.36	13	male	14	64.29	1.6	87.5	0	51.5779
I	2	73	food restriction	39.4	7.36	14	female	14	64.29	1.6	75	0	51.5779
I	2	82	ad libitum	31.9	-11.6	5	male	17	58.82	1.1	45.45	-77.73	31.6541
I	2	82	ad libitum	31.9	-11.6	8	male	17	58.82	1.3	53.85	-77.73	31.6541
I	2	82	ad libitum	31.9	-11.6	9	male	17	58.82	1.5	40	-77.73	31.6541
I	2	82	ad libitum	31.9	-11.6	13	female	17	58.82	1.2	41.67	-77.73	31.6541
I	2	29	ad libitum	35.8	12.85	1	female	11	27.27	1.7	94.12	0	42.177
I	2	29	ad libitum	35.8	12.85	2	female	11	27.27	1.8	72.22	0	42.177
I	2	29	ad libitum	35.8	12.85	3	male	11	27.27	1.8	88.89	0	42.177
I	2	29	ad libitum	35.8	12.85	4	male	11	27.27	1.8	77.78	0	42.177
I	2	29	ad libitum	35.8	12.85	5	female	11	27.27	1.6	75	0	42.177
I	2	29	ad libitum	35.8	12.85	6	female	11	27.27	1.9	73.68	0	42.177
I	2	29	ad libitum	35.8	12.85	7	male	11	27.27	1.9	68.42	0	42.177
I	2	29	ad libitum	35.8	12.85	8	female	11	27.27	1.7	76.47	0	42.177
I	2	29	ad libitum	35.8	12.85	9	female	11	27.27	1.9	94.74	0	42.177
I	2	29	ad libitum	35.8	12.85	10	female	11	27.27	1.6	87.5	0	42.177
I	2	29	ad libitum	35.8	12.85	11	female	11	27.27	1.9	73.68	0	42.177
I	2	30	ad libitum	33.8	23.96	1	male	17	70.59	1.4	57.14	0	50.8274
I	2	30	ad libitum	33.8	23.96	2	male	17	70.59	1.6	68.75	0	50.8274
I	2	30	ad libitum	33.8	23.96	3	male	17	70.59	1.4	71.43	0	50.8274
I	2	30	ad libitum	33.8	23.96	4	male	17	70.59	1.6	62.5	0	50.8274
I	2	30	ad libitum	33.8	23.96	5	female	17	70.59	1.5	53.33	0	50.8274
I	2	30	ad libitum	33.8	23.96	6	male	17	70.59	1.6	62.5	0	50.8274
I	2	30	ad libitum	33.8	23.96	7	female	17	70.59	1.7	35.29	0	50.8274
I	2	30	ad libitum	33.8	23.96	8	male	17	70.59	1.5	40	0	50.8274
I	2	30	ad libitum	33.8	23.96	9	male	17	70.59	1.6	50	0	50.8274
I	2	30	ad libitum	33.8	23.96	10	male	17	70.59	1.6	50	0	50.8274
I	2	30	ad libitum	33.8	23.96	11	male	17	70.59	1.5	53.33	0	50.8274
I	2	30	ad libitum	33.8	23.96	12	female	17	70.59	1.6	43.75	0	50.8274
I	2	30	ad libitum	33.8	23.96	13	female	17	70.59	1.4	64.29	0	50.8274
I	2	30	ad libitum	33.8	23.96	14	male	17	70.59	1.6	56.25	0	50.8274
I	2	30	ad libitum	33.8	23.96	15	male	17	70.59	1.7	64.71	0	50.8274
I	2	30	ad libitum	33.8	23.96	16	female	17	70.59	1.5	33.33	0	50.8274
I	2	30	ad libitum	33.8	23.96	17	male	17	70.59	1.5	40	0	50.8274
I	2	72	food restriction	35.4	10.45	1	male	13	46.15	1.5	113.33	0	56.6618
I	2	72	food restriction	35.4	10.45	2	female	13	46.15	1.6	93.75	0	56.6618
I	2	72	food restriction	35.4	10.45	3	male	13	46.15	1.6	87.5	0	56.6618
I	2	72	food restriction	35.4	10.45	4	female	13	46.15	1.5	93.33	0	56.6618
I	2	72	food restriction	35.4	10.45	5	female	13	46.15	1.7	94.12	0	56.6618
I	2	72	food restriction	35.4	10.45	6	male	13	46.15	1.6	100	0	56.6618
I	2	72	food restriction	35.4	10.45	7	female	13	46.15	1.6	87.5	0	56.6618
I	2	72	food restriction	35.4	10.45	8	female	13	46.15	1.6	93.75	0	56.6618
I	2	72	food restriction	35.4	10.45	9	female	13	46.15	1.6	100	0	56.6618
I	2	72	food restriction	35.4	10.45	10	male	13	46.15	1.6	93.75	0	56.6618
I	2	72	food restriction	35.4	10.45	11	female	13	46.15	1.6	100	0	56.6618
I	2	72	food restriction	35.4	10.45	12	male	13	46.15	1.6	93.75	0	56.6618
I	2	72	food restriction	35.4	10.45	13	male	13	46.15	1.3	-7.69	0	56.6618
I	3	83	food restriction	37.9	14.51	1	female	15	46.67	1.5	33.33	-5.75	55.8468
I	3	83	food restriction	37.9	14.51	2	male	15	46.67	1.6	75	-5.75	55.8468
I	3	83	food restriction	37.9	14.51	3	male	15	46.67	1.6	68.75	-5.75	55.8468
I	3	83	food restriction	37.9	14.51	4	male	15	46.67	1.7	76.47	-5.75	55.8468
I	3	83	food restriction	37.9	14.51	5	male	15	46.67	1.6	87.5	-5.75	55.8468
I	3	83	food restriction	37.9	14.51	6	female	15	46.67	1.6	93.75	-5.75	55.8468
I	3	83	food restriction	37.9	14.51	7	female	15	46.67	1.5	60	-5.75	55.8468
I	3	83	food restriction	37.9	14.51	8	female	15	46.67	1.6	81.25	-5.75	55.8468
I	3	83	food restriction	37.9	14.51	9	female	15	46.67	1.4	42.86	-5.75	55.8468
I	3	83	food restriction	37.9	14.51	10	male	15	46.67	1.6	93.75	-5.75	55.8468
I	3	83	food restriction	37.9	14.51	11	female	15	46.67	1.5	80	-5.75	55.8468
I	3	83	food restriction	37.9	14.51	12	female	15	46.67	1.4	71.43	-5.75	55.8468
I	3	83	food restriction	37.9	14.51	13	female	15	46.67	1.3	38.46	-5.75	55.8468
I	3	83	food restriction	37.9	14.51	14	male	15	46.67	1.4	57.14	-5.75	55.8468
I	3	85	food restriction	42.3	9.69	1	male	15	66.67	1.5	100	-18.01	97.7078
I	3	85	food restriction	42.3	9.69	2	male	15	66.67	1.8	116.67	-18.01	97.7078
I	3	85	food restriction	42.3	9.69	3	male	15	66.67	1.9	100	-18.01	97.7078
I	3	85	food restriction	42.3	9.69	4	male	15	66.67	2	90	-18.01	97.7078
I	3	85	food restriction	42.3	9.69	5	female	15	66.67	1.8	122.22	-18.01	97.7078
I	3	85	food restriction	42.3	9.69	6	female	15	66.67	1.7	94.12	-18.01	97.7078
I	3	85	food restriction	42.3	9.69	7	male	15	66.67	2	90	-18.01	97.7078
I	3	85	food restriction	42.3	9.69	8	male	15	66.67	1.6	106.25	-18.01	97.7078
I	3	85	food restriction	42.3	9.69	9	male	15	66.67	1.7	111.76	-18.01	97.7078
I	3	85	food restriction	42.3	9.69	10	female	15	66.67	1.3	115.38	-18.01	97.7078
I	3	90	food restriction	37.6	10.11	1	female	15	46.67	1.7	70.59	0	43.3102
I	3	90	food restriction	37.6	10.11	2	male	15	46.67	1.6	68.75	0	43.3102
I	3	90	food restriction	37.6	10.11	3	male	15	46.67	1.7	70.59	0	43.3102
I	3	90	food restriction	37.6	10.11	4	male	15	46.67	1.7	76.47	0	43.3102
I	3	90	food restriction	37.6	10.11	5	male	15	46.67	1.8	55.56	0	43.3102
I	3	90	food restriction	37.6	10.11	6	female	15	46.67	1.6	56.25	0	43.3102
I	3	90	food restriction	37.6	10.11	7	female	15	46.67	1.6	37.5	0	43.3102
I	3	90	food restriction	37.6	10.11	8	female	15	46.67	1.7	82.35	0	43.3102
I	3	90	food restriction	37.6	10.11	9	female	15	46.67	1.7	52.94	0	43.3102
I	3	90	food restriction	37.6	10.11	10	female	15	46.67	1.7	76.47	0	43.3102
I	3	90	food restriction	37.6	10.11	11	female	15	46.67	1.6	56.25	0	43.3102
I	3	90	food restriction	37.6	10.11	12	male	15	46.67	1.7	64.71	0	43.3102
I	3	90	food restriction	37.6	10.11	13	male	15	46.67	1.7	76.47	0	43.3102
I	3	90	food restriction	37.6	10.11	14	male	15	46.67	1.8	61.11	0	43.3102
I	3	90	food restriction	37.6	10.11	15	female	15	46.67	1.6	81.25	0	43.3102
I	3	91	ad libitum	41.3	13.32	1	male	15	73.33	1.8	105.56	0	55.0744
I	3	91	ad libitum	41.3	13.32	2	female	15	73.33	1.6	68.75	0	55.0744
I	3	91	ad libitum	41.3	13.32	3	male	15	73.33	1.7	70.59	0	55.0744
I	3	91	ad libitum	41.3	13.32	4	female	15	73.33	1.5	80	0	55.0744
I	3	91	ad libitum	41.3	13.32	5	male	15	73.33	1.9	89.47	0	55.0744
I	3	91	ad libitum	41.3	13.32	6	female	15	73.33	1.6	81.25	0	55.0744
I	3	91	ad libitum	41.3	13.32	7	male	15	73.33	1.3	38.46	0	55.0744
I	3	91	ad libitum	41.3	13.32	8	male	15	73.33	1.6	106.25	0	55.0744
I	3	91	ad libitum	41.3	13.32	9	male	15	73.33	1.7	76.47	0	55.0744
I	3	91	ad libitum	41.3	13.32	10	female	15	73.33	1.6	62.5	0	55.0744
I	3	91	ad libitum	41.3	13.32	11	male	15	73.33	1.7	88.24	0	55.0744
I	3	91	ad libitum	41.3	13.32	12	male	15	73.33	1.7	76.47	0	55.0744
I	3	91	ad libitum	41.3	13.32	13	male	15	73.33	1.6	87.5	0	55.0744
I	3	91	ad libitum	41.3	13.32	14	male	15	73.33	1.6	100	0	55.0744
I	3	91	ad libitum	41.3	13.32	15	male	15	73.33	1.6	87.5	0	55.0744
I	3	93	ad libitum	46.5	1.29	1	male	16	50	1.6	62.5	0	37.4731
I	3	93	ad libitum	46.5	1.29	2	female	16	50	1.6	81.25	0	37.4731
I	3	93	ad libitum	46.5	1.29	3	female	16	50	1.6	87.5	0	37.4731
I	3	93	ad libitum	46.5	1.29	4	male	16	50	1.7	58.82	0	37.4731
I	3	93	ad libitum	46.5	1.29	5	female	16	50	1.5	60	0	37.4731
I	3	93	ad libitum	46.5	1.29	6	male	16	50	1.6	87.5	0	37.4731
I	3	93	ad libitum	46.5	1.29	7	male	16	50	1.6	43.75	0	37.4731
I	3	93	ad libitum	46.5	1.29	8	female	16	50	1.6	68.75	0	37.4731
I	3	93	ad libitum	46.5	1.29	9	male	16	50	1.6	75	0	37.4731
I	3	93	ad libitum	46.5	1.29	10	male	16	50	1.4	42.86	0	37.4731
I	3	93	ad libitum	46.5	1.29	11	female	16	50	1.6	50	0	37.4731
I	3	93	ad libitum	46.5	1.29	12	female	16	50	1.6	31.25	0	37.4731
I	3	93	ad libitum	46.5	1.29	13	female	16	50	1.6	87.5	0	37.4731
I	3	93	ad libitum	46.5	1.29	14	male	16	50	1.7	64.71	0	37.4731
I	3	93	ad libitum	46.5	1.29	15	male	16	50	1.6	37.5	0	37.4731
I	3	93	ad libitum	46.5	1.29	16	female	16	50	1.5	60	0	37.4731
I	3	94	food restriction	41.3	4.84	1	male	15	46.67	1.8	66.67	0	48.7355
I	3	94	food restriction	41.3	4.84	2	female	15	46.67	1.6	62.5	0	48.7355
I	3	94	food restriction	41.3	4.84	3	male	15	46.67	1.6	62.5	0	48.7355
I	3	94	food restriction	41.3	4.84	4	female	15	46.67	1.8	44.44	0	48.7355
I	3	94	food restriction	41.3	4.84	5	female	15	46.67	1.5	60	0	48.7355
I	3	94	food restriction	41.3	4.84	6	male	15	46.67	1.6	56.25	0	48.7355
I	3	94	food restriction	41.3	4.84	7	male	15	46.67	1.6	43.75	0	48.7355
I	3	94	food restriction	41.3	4.84	8	male	15	46.67	1.7	58.82	0	48.7355
I	3	94	food restriction	41.3	4.84	9	female	15	46.67	1.6	50	0	48.7355
I	3	94	food restriction	41.3	4.84	10	male	15	46.67	1.7	35.29	0	48.7355
I	3	94	food restriction	41.3	4.84	11	female	15	46.67	1.6	56.25	0	48.7355
I	3	94	food restriction	41.3	4.84	12	male	15	46.67	1.5	53.33	0	48.7355
I	3	94	food restriction	41.3	4.84	13	female	15	46.67	1.6	62.5	0	48.7355
I	3	94	food restriction	41.3	4.84	14	female	15	46.67	1.6	56.25	0	48.7355
I	3	94	food restriction	41.3	4.84	15	female	15	46.67	1.5	53.33	0	48.7355
I	3	95	food restriction	40.2	10.7	1	male	12	33.33	1.9	84.21	0	46.5436
I	3	95	food restriction	40.2	10.7	2	female	12	33.33	1.7	94.12	0	46.5436
I	3	95	food restriction	40.2	10.7	3	female	12	33.33	1.7	100	0	46.5436
I	3	95	food restriction	40.2	10.7	4	female	12	33.33	1.5	80	0	46.5436
I	3	95	food restriction	40.2	10.7	5	female	12	33.33	1.9	89.47	0	46.5436
I	3	95	food restriction	40.2	10.7	6	female	12	33.33	1.7	76.47	0	46.5436
I	3	95	food restriction	40.2	10.7	7	male	12	33.33	1.8	72.22	0	46.5436
I	3	95	food restriction	40.2	10.7	8	male	12	33.33	1.9	84.21	0	46.5436
I	3	95	food restriction	40.2	10.7	9	male	12	33.33	1.9	78.95	0	46.5436
I	3	95	food restriction	40.2	10.7	10	female	12	33.33	1.6	87.5	0	46.5436
I	3	95	food restriction	40.2	10.7	11	female	12	33.33	1.6	93.75	0	46.5436
I	3	95	food restriction	40.2	10.7	12	female	12	33.33	1.6	93.75	0	46.5436
I	3	107	ad libitum	34.2	14.33	1	male	10	80	1.9	84.21	0	40.5768
I	3	107	ad libitum	34.2	14.33	2	male	10	80	1.8	88.89	0	40.5768
I	3	107	ad libitum	34.2	14.33	3	male	10	80	1.8	77.78	0	40.5768
I	3	107	ad libitum	34.2	14.33	4	male	10	80	1.8	83.33	0	40.5768
I	3	107	ad libitum	34.2	14.33	5	male	10	80	1.6	93.75	0	40.5768
I	3	107	ad libitum	34.2	14.33	6	male	10	80	1.7	88.24	0	40.5768
I	3	107	ad libitum	34.2	14.33	7	male	10	80	1.8	83.33	0	40.5768
I	3	107	ad libitum	34.2	14.33	8	female	10	80	1.6	81.25	0	40.5768
I	3	107	ad libitum	34.2	14.33	9	female	10	80	1.8	77.78	0	40.5768
I	3	107	ad libitum	34.2	14.33	10	male	10	80	1.7	88.24	0	40.5768
I	3	109	food restriction	38.4	12.76	1	male	13	61.54	1.7	76.47	-5.69	53.6346
I	3	109	food restriction	38.4	12.76	2	male	13	61.54	1.6	75	-5.69	53.6346
I	3	109	food restriction	38.4	12.76	3	male	13	61.54	1.6	62.5	-5.69	53.6346
I	3	109	food restriction	38.4	12.76	4	male	13	61.54	1.8	66.67	-5.69	53.6346
I	3	109	food restriction	38.4	12.76	5	male	13	61.54	1.9	68.42	-5.69	53.6346
I	3	109	food restriction	38.4	12.76	6	female	13	61.54	1.6	93.75	-5.69	53.6346
I	3	109	food restriction	38.4	12.76	7	female	13	61.54	1.6	81.25	-5.69	53.6346
I	3	109	food restriction	38.4	12.76	8	male	13	61.54	1.7	76.47	-5.69	53.6346
I	3	109	food restriction	38.4	12.76	9	female	13	61.54	1.6	75	-5.69	53.6346
I	3	109	food restriction	38.4	12.76	10	male	13	61.54	1.6	81.25	-5.69	53.6346
I	3	109	food restriction	38.4	12.76	11	female	13	61.54	1.6	87.5	-5.69	53.6346
I	3	109	food restriction	38.4	12.76	12	female	13	61.54	1.6	68.75	-5.69	53.6346
I	3	110	food restriction	37.3	5.9	1	male	12	58.33	1.8	111.11	-7.11	59.3361
I	3	110	food restriction	37.3	5.9	2	female	12	58.33	1.7	100	-7.11	59.3361
I	3	110	food restriction	37.3	5.9	3	male	12	58.33	1.8	105.56	-7.11	59.3361
I	3	110	food restriction	37.3	5.9	4	male	12	58.33	1.9	94.74	-7.11	59.3361
I	3	110	food restriction	37.3	5.9	5	female	12	58.33	1.7	100	-7.11	59.3361
I	3	110	food restriction	37.3	5.9	6	male	12	58.33	1.9	94.74	-7.11	59.3361
I	3	110	food restriction	37.3	5.9	7	male	12	58.33	1.9	105.26	-7.11	59.3361
I	3	110	food restriction	37.3	5.9	8	female	12	58.33	1.8	83.33	-7.11	59.3361
I	3	110	food restriction	37.3	5.9	9	male	12	58.33	1.8	94.44	-7.11	59.3361
I	3	110	food restriction	37.3	5.9	10	male	12	58.33	1.5	100	-7.11	59.3361
I	3	110	food restriction	37.3	5.9	11	female	12	58.33	1.8	100	-7.11	59.3361
I	3	111	food restriction	35.9	16.71	1	male	14	64.29	1.6	75	0	50.5336
I	3	111	food restriction	35.9	16.71	2	female	14	64.29	1.7	64.71	0	50.5336
I	3	111	food restriction	35.9	16.71	3	female	14	64.29	1.6	56.25	0	50.5336
I	3	111	food restriction	35.9	16.71	4	male	14	64.29	1.7	82.35	0	50.5336
I	3	111	food restriction	35.9	16.71	5	male	14	64.29	1.7	76.47	0	50.5336
I	3	111	food restriction	35.9	16.71	6	male	14	64.29	1.6	87.5	0	50.5336
I	3	111	food restriction	35.9	16.71	7	male	14	64.29	1.6	75	0	50.5336
I	3	111	food restriction	35.9	16.71	8	female	14	64.29	1.6	56.25	0	50.5336
I	3	111	food restriction	35.9	16.71	9	female	14	64.29	1.6	81.25	0	50.5336
I	3	111	food restriction	35.9	16.71	10	male	14	64.29	1.3	30.77	0	50.5336
I	3	111	food restriction	35.9	16.71	11	male	14	64.29	1.7	82.35	0	50.5336
I	3	111	food restriction	35.9	16.71	12	male	14	64.29	1.7	58.82	0	50.5336
I	3	111	food restriction	35.9	16.71	13	female	14	64.29	1.5	73.33	0	50.5336
I	3	111	food restriction	35.9	16.71	14	male	14	64.29	1.6	75	0	50.5336
I	3	112	ad libitum	34.9	19.2	1	female	14	50	1.8	38.89	0	44.787
I	3	112	ad libitum	34.9	19.2	2	female	14	50	1.6	62.5	0	44.787
I	3	112	ad libitum	34.9	19.2	3	male	14	50	1.6	62.5	0	44.787
I	3	112	ad libitum	34.9	19.2	4	male	14	50	1.6	62.5	0	44.787
I	3	112	ad libitum	34.9	19.2	5	male	14	50	1.7	47.06	0	44.787
I	3	112	ad libitum	34.9	19.2	6	male	14	50	1.6	56.25	0	44.787
I	3	112	ad libitum	34.9	19.2	7	female	14	50	1.6	6.25	0	44.787
I	3	112	ad libitum	34.9	19.2	8	female	14	50	1.6	56.25	0	44.787
I	3	112	ad libitum	34.9	19.2	9	male	14	50	1.6	43.75	0	44.787
I	3	112	ad libitum	34.9	19.2	10	male	14	50	1.6	50	0	44.787
I	3	112	ad libitum	34.9	19.2	11	female	14	50	1.7	47.06	0	44.787
I	3	112	ad libitum	34.9	19.2	12	female	14	50	1.5	60	0	44.787
I	3	112	ad libitum	34.9	19.2	13	female	14	50	1.6	62.5	0	44.787
I	3	112	ad libitum	34.9	19.2	14	male	14	50	1.6	56.25	0	44.787
I	3	114	ad libitum	35.8	12.29	1	female	16	75	1.8	61.11	0	45.6538
I	3	114	ad libitum	35.8	12.29	2	female	16	75	1.7	35.29	0	45.6538
I	3	114	ad libitum	35.8	12.29	3	male	16	75	1.6	62.5	0	45.6538
I	3	114	ad libitum	35.8	12.29	4	male	16	75	1.8	44.44	0	45.6538
I	3	114	ad libitum	35.8	12.29	5	male	16	75	1.8	55.56	0	45.6538
I	3	114	ad libitum	35.8	12.29	6	male	16	75	1.6	43.75	0	45.6538
I	3	114	ad libitum	35.8	12.29	7	male	16	75	1.5	60	0	45.6538
I	3	114	ad libitum	35.8	12.29	8	male	16	75	1.8	50	0	45.6538
I	3	114	ad libitum	35.8	12.29	9	male	16	75	1.7	52.94	0	45.6538
I	3	114	ad libitum	35.8	12.29	10	male	16	75	1.6	50	0	45.6538
I	3	114	ad libitum	35.8	12.29	11	female	16	75	1.6	75	0	45.6538
I	3	114	ad libitum	35.8	12.29	12	male	16	75	1.6	62.5	0	45.6538
I	3	114	ad libitum	35.8	12.29	13	female	16	75	1.4	78.57	0	45.6538
I	3	114	ad libitum	35.8	12.29	14	male	16	75	1.6	43.75	0	45.6538
I	3	114	ad libitum	35.8	12.29	15	male	16	75	1.6	50	0	45.6538
I	3	114	ad libitum	35.8	12.29	16	male	16	75	1.8	50	0	45.6538
I	3	116	food restriction	43.1	3.02	1	female	16	75	1.5	60	-4.42	60.7996
I	3	116	food restriction	43.1	3.02	2	male	16	75	1.4	57.14	-4.42	60.7996
I	3	116	food restriction	43.1	3.02	3	male	16	75	1.2	50	-4.42	60.7996
I	3	116	food restriction	43.1	3.02	4	male	16	75	1.5	66.67	-4.42	60.7996
I	3	116	food restriction	43.1	3.02	6	male	16	75	1.6	62.5	-4.42	60.7996
I	3	116	food restriction	43.1	3.02	7	male	16	75	1.5	80	-4.42	60.7996
I	3	116	food restriction	43.1	3.02	8	male	16	75	1.4	78.57	-4.42	60.7996
I	3	116	food restriction	43.1	3.02	9	female	16	75	1.3	92.31	-4.42	60.7996
I	3	116	food restriction	43.1	3.02	10	female	16	75	1.5	73.33	-4.42	60.7996
I	3	116	food restriction	43.1	3.02	11	male	16	75	1.6	62.5	-4.42	60.7996
I	3	116	food restriction	43.1	3.02	12	male	16	75	1.4	85.71	-4.42	60.7996
I	3	116	food restriction	43.1	3.02	13	male	16	75	1.5	60	-4.42	60.7996
I	3	116	food restriction	43.1	3.02	14	male	16	75	1.4	50	-4.42	60.7996
I	3	116	food restriction	43.1	3.02	15	male	16	75	1.3	15.38	-4.42	60.7996
I	3	116	food restriction	43.1	3.02	16	male	16	75	1.5	73.33	-4.42	60.7996
I	3	118	ad libitum	39.4	6.35	1	male	14	78.57	1.9	63.16	0	44.4654
I	3	118	ad libitum	39.4	6.35	2	male	14	78.57	1.9	63.16	0	44.4654
I	3	118	ad libitum	39.4	6.35	3	male	14	78.57	2	65	0	44.4654
I	3	118	ad libitum	39.4	6.35	4	male	14	78.57	2	50	0	44.4654
I	3	118	ad libitum	39.4	6.35	5	male	14	78.57	2	70	0	44.4654
I	3	118	ad libitum	39.4	6.35	6	male	14	78.57	1.7	88.24	0	44.4654
I	3	118	ad libitum	39.4	6.35	7	male	14	78.57	2.1	71.43	0	44.4654
I	3	118	ad libitum	39.4	6.35	8	female	14	78.57	1.8	77.78	0	44.4654
I	3	118	ad libitum	39.4	6.35	9	female	14	78.57	1.7	58.82	0	44.4654
I	3	118	ad libitum	39.4	6.35	10	male	14	78.57	2	55	0	44.4654
I	3	118	ad libitum	39.4	6.35	11	female	14	78.57	1.9	68.42	0	44.4654
I	3	118	ad libitum	39.4	6.35	12	male	14	78.57	1.6	43.75	0	44.4654
I	3	118	ad libitum	39.4	6.35	13	male	14	78.57	1.8	83.33	0	44.4654
I	3	118	ad libitum	39.4	6.35	14	male	14	78.57	1.9	63.16	0	44.4654
I	3	120	food restriction	39.6	2.53	1	male	12	50	1.8	127.78	-36.79	109.696
I	3	120	food restriction	39.6	2.53	2	male	12	50	1.8	122.22	-36.79	109.696
I	3	120	food restriction	39.6	2.53	3	male	12	50	1.7	64.71	-36.79	109.696
I	3	120	food restriction	39.6	2.53	5	male	12	50	1.8	116.67	-36.79	109.696
I	3	120	food restriction	39.6	2.53	6	female	12	50	1.7	35.29	-36.79	109.696
I	3	120	food restriction	39.6	2.53	7	female	12	50	1.6	106.25	-36.79	109.696
I	3	120	food restriction	39.6	2.53	8	male	12	50	1.8	133.33	-36.79	109.696
I	3	127	food restriction	37	11.35	1	female	12	33.33	1.9	78.95	-6.85	61.3181
I	3	127	food restriction	37	11.35	2	female	12	33.33	1.9	78.95	-6.85	61.3181
I	3	127	food restriction	37	11.35	3	female	12	33.33	1.9	78.95	-6.85	61.3181
I	3	127	food restriction	37	11.35	4	male	12	33.33	1.8	77.78	-6.85	61.3181
I	3	127	food restriction	37	11.35	5	male	12	33.33	1.9	73.68	-6.85	61.3181
I	3	127	food restriction	37	11.35	6	female	12	33.33	1.8	83.33	-6.85	61.3181
I	3	127	food restriction	37	11.35	7	female	12	33.33	1.8	83.33	-6.85	61.3181
I	3	127	food restriction	37	11.35	8	female	12	33.33	1.9	78.95	-6.85	61.3181
I	3	127	food restriction	37	11.35	9	male	12	33.33	1.8	94.44	-6.85	61.3181
I	3	127	food restriction	37	11.35	10	female	12	33.33	1.8	77.78	-6.85	61.3181
I	3	127	food restriction	37	11.35	11	male	12	33.33	1.9	73.68	-6.85	61.3181
I	3	128	food restriction	43.3	13.16	1	female	18	50	1.5	86.67	0	67.9419
I	3	128	food restriction	43.3	13.16	2	female	18	50	1.6	87.5	0	67.9419
I	3	128	food restriction	43.3	13.16	3	male	18	50	1.5	53.33	0	67.9419
I	3	128	food restriction	43.3	13.16	4	male	18	50	1.5	33.33	0	67.9419
I	3	128	food restriction	43.3	13.16	5	female	18	50	1.6	106.25	0	67.9419
I	3	128	food restriction	43.3	13.16	6	female	18	50	1.6	93.75	0	67.9419
I	3	128	food restriction	43.3	13.16	7	female	18	50	1.5	73.33	0	67.9419
I	3	128	food restriction	43.3	13.16	8	female	18	50	1.6	75	0	67.9419
I	3	128	food restriction	43.3	13.16	9	female	18	50	1.7	82.35	0	67.9419
I	3	128	food restriction	43.3	13.16	10	male	18	50	1.7	52.94	0	67.9419
I	3	128	food restriction	43.3	13.16	11	male	18	50	1.6	68.75	0	67.9419
I	3	128	food restriction	43.3	13.16	12	male	18	50	1.4	42.86	0	67.9419
I	3	128	food restriction	43.3	13.16	13	male	18	50	1.5	0	0	67.9419
I	3	128	food restriction	43.3	13.16	14	male	18	50	1.7	76.47	0	67.9419
I	3	128	food restriction	43.3	13.16	15	male	18	50	1.6	43.75	0	67.9419
I	3	128	food restriction	43.3	13.16	16	male	18	50	1.7	70.59	0	67.9419
I	3	128	food restriction	43.3	13.16	17	female	18	50	1.5	20	0	67.9419
I	3	128	food restriction	43.3	13.16	18	female	18	50	1.5	73.33	0	67.9419
I	3	130	food restriction	35.4	15.82	2	female	10	50	1.7	135.29	-4.68	64.4405
I	3	130	food restriction	35.4	15.82	3	male	10	50	2	120	-4.68	64.4405
I	3	130	food restriction	35.4	15.82	4	female	10	50	1.7	135.29	-4.68	64.4405
I	3	130	food restriction	35.4	15.82	5	female	10	50	1.7	147.06	-4.68	64.4405
I	3	130	food restriction	35.4	15.82	6	male	10	50	1.8	138.89	-4.68	64.4405
I	3	130	food restriction	35.4	15.82	7	male	10	50	1.9	126.32	-4.68	64.4405
I	3	130	food restriction	35.4	15.82	8	female	10	50	1.8	122.22	-4.68	64.4405
I	3	130	food restriction	35.4	15.82	9	male	10	50	1.9	126.32	-4.68	64.4405
I	3	130	food restriction	35.4	15.82	10	male	10	50	1.8	138.89	-4.68	64.4405
I	3	132	ad libitum	41.6	11.54	1	male	16	43.75	1.8	66.67	0	46.0716
I	3	132	ad libitum	41.6	11.54	2	female	16	43.75	1.6	62.5	0	46.0716
I	3	132	ad libitum	41.6	11.54	3	female	16	43.75	1.6	81.25	0	46.0716
I	3	132	ad libitum	41.6	11.54	4	male	16	43.75	1.5	26.67	0	46.0716
I	3	132	ad libitum	41.6	11.54	5	female	16	43.75	1.5	66.67	0	46.0716
I	3	132	ad libitum	41.6	11.54	6	female	16	43.75	1.6	31.25	0	46.0716
I	3	132	ad libitum	41.6	11.54	7	female	16	43.75	1.6	37.5	0	46.0716
I	3	132	ad libitum	41.6	11.54	8	male	16	43.75	1.7	76.47	0	46.0716
I	3	132	ad libitum	41.6	11.54	9	male	16	43.75	1.6	75	0	46.0716
I	3	132	ad libitum	41.6	11.54	10	female	16	43.75	1.4	64.29	0	46.0716
I	3	132	ad libitum	41.6	11.54	11	female	16	43.75	1.6	68.75	0	46.0716
I	3	132	ad libitum	41.6	11.54	12	male	16	43.75	1.7	47.06	0	46.0716
I	3	132	ad libitum	41.6	11.54	13	male	16	43.75	1.4	35.71	0	46.0716
I	3	132	ad libitum	41.6	11.54	14	male	16	43.75	1.7	82.35	0	46.0716
I	3	132	ad libitum	41.6	11.54	15	female	16	43.75	1.4	35.71	0	46.0716
I	3	132	ad libitum	41.6	11.54	16	female	16	43.75	1.5	60	0	46.0716
I	3	134	food restriction	39.2	12.24	1	male	16	62.5	1.9	73.68	-5.15	43.7932
I	3	134	food restriction	39.2	12.24	2	male	16	62.5	1.9	52.63	-5.15	43.7932
I	3	134	food restriction	39.2	12.24	3	male	16	62.5	1.9	52.63	-5.15	43.7932
I	3	134	food restriction	39.2	12.24	4	female	16	62.5	1.8	61.11	-5.15	43.7932
I	3	134	food restriction	39.2	12.24	5	male	16	62.5	1.8	72.22	-5.15	43.7932
I	3	134	food restriction	39.2	12.24	6	male	16	62.5	1.8	72.22	-5.15	43.7932
I	3	134	food restriction	39.2	12.24	7	female	16	62.5	1.8	61.11	-5.15	43.7932
I	3	134	food restriction	39.2	12.24	8	male	16	62.5	1.9	68.42	-5.15	43.7932
I	3	134	food restriction	39.2	12.24	9	male	16	62.5	1.9	78.95	-5.15	43.7932
I	3	134	food restriction	39.2	12.24	10	male	16	62.5	2	55	-5.15	43.7932
I	3	134	food restriction	39.2	12.24	11	female	16	62.5	1.7	76.47	-5.15	43.7932
I	3	134	food restriction	39.2	12.24	12	male	16	62.5	1.8	61.11	-5.15	43.7932
I	3	134	food restriction	39.2	12.24	13	female	16	62.5	1.8	61.11	-5.15	43.7932
I	3	134	food restriction	39.2	12.24	15	male	16	62.5	1.9	68.42	-5.15	43.7932
I	3	134	food restriction	39.2	12.24	16	female	16	62.5	1.7	52.94	-5.15	43.7932
I	3	145	ad libitum	37.3	6.43	1	female	13	30.77	1.7	76.47	0	50.1447
I	3	145	ad libitum	37.3	6.43	2	male	13	30.77	1.9	57.89	0	50.1447
I	3	145	ad libitum	37.3	6.43	3	male	13	30.77	1.9	57.89	0	50.1447
I	3	145	ad libitum	37.3	6.43	4	female	13	30.77	1.6	75	0	50.1447
I	3	145	ad libitum	37.3	6.43	5	female	13	30.77	1.8	83.33	0	50.1447
I	3	145	ad libitum	37.3	6.43	6	male	13	30.77	1.7	76.47	0	50.1447
I	3	145	ad libitum	37.3	6.43	7	female	13	30.77	1.9	68.42	0	50.1447
I	3	145	ad libitum	37.3	6.43	8	female	13	30.77	1.6	75	0	50.1447
I	3	145	ad libitum	37.3	6.43	9	female	13	30.77	1.6	81.25	0	50.1447
I	3	145	ad libitum	37.3	6.43	10	female	13	30.77	1.7	70.59	0	50.1447
I	3	145	ad libitum	37.3	6.43	11	female	13	30.77	1.5	60	0	50.1447
I	3	145	ad libitum	37.3	6.43	12	female	13	30.77	1.6	87.5	0	50.1447
I	3	145	ad libitum	37.3	6.43	13	male	13	30.77	1.8	72.22	0	50.1447
I	3	148	food restriction	40.1	10.47	1	female	16	50	1.6	100	0	54.1106
I	3	148	food restriction	40.1	10.47	2	female	16	50	1.6	68.75	0	54.1106
I	3	148	food restriction	40.1	10.47	3	male	16	50	1.6	75	0	54.1106
I	3	148	food restriction	40.1	10.47	4	male	16	50	1.6	-12.5	0	54.1106
I	3	148	food restriction	40.1	10.47	5	male	16	50	1.6	50	0	54.1106
I	3	148	food restriction	40.1	10.47	6	male	16	50	1.7	70.59	0	54.1106
I	3	148	food restriction	40.1	10.47	7	male	16	50	1.7	70.59	0	54.1106
I	3	148	food restriction	40.1	10.47	8	male	16	50	1.6	62.5	0	54.1106
I	3	148	food restriction	40.1	10.47	9	male	16	50	1.7	70.59	0	54.1106
I	3	148	food restriction	40.1	10.47	10	female	16	50	1.7	70.59	0	54.1106
I	3	148	food restriction	40.1	10.47	11	female	16	50	1.6	56.25	0	54.1106
I	3	148	food restriction	40.1	10.47	12	female	16	50	1.6	75	0	54.1106
I	3	148	food restriction	40.1	10.47	13	female	16	50	1.6	50	0	54.1106
I	3	148	food restriction	40.1	10.47	14	male	16	50	1.7	52.94	0	54.1106
I	3	148	food restriction	40.1	10.47	15	female	16	50	1.5	46.67	0	54.1106
I	3	148	food restriction	40.1	10.47	16	female	16	50	1.5	-6.67	0	54.1106
I	3	152	food restriction	38.7	2.33	1	male	14	35.71	1.7	52.94	-5.91	61.0928
I	3	152	food restriction	38.7	2.33	2	female	14	35.71	1.7	41.18	-5.91	61.0928
I	3	152	food restriction	38.7	2.33	3	male	14	35.71	1.7	17.65	-5.91	61.0928
I	3	152	food restriction	38.7	2.33	4	male	14	35.71	1.6	43.75	-5.91	61.0928
I	3	152	food restriction	38.7	2.33	5	female	14	35.71	1.6	56.25	-5.91	61.0928
I	3	152	food restriction	38.7	2.33	7	male	14	35.71	1.6	25	-5.91	61.0928
I	3	152	food restriction	38.7	2.33	8	female	14	35.71	1.3	7.69	-5.91	61.0928
I	3	152	food restriction	38.7	2.33	9	female	14	35.71	1.6	56.25	-5.91	61.0928
I	3	152	food restriction	38.7	2.33	10	female	14	35.71	1.6	43.75	-5.91	61.0928
I	3	152	food restriction	38.7	2.33	11	female	14	35.71	1.6	50	-5.91	61.0928
I	3	152	food restriction	38.7	2.33	12	male	14	35.71	1.6	25	-5.91	61.0928
I	3	152	food restriction	38.7	2.33	13	female	14	35.71	1.6	62.5	-5.91	61.0928
I	3	152	food restriction	38.7	2.33	14	female	14	35.71	1.5	53.33	-5.91	61.0928
II	1	3	food restriction	41.8	-6.46	1	female	12	50	2.7	59.26	0	41.9719
II	1	3	food restriction	41.8	-6.46	2	male	12	50	2.8	67.86	0	41.9719
II	1	3	food restriction	41.8	-6.46	3	male	12	50	3	46.67	0	41.9719
II	1	3	food restriction	41.8	-6.46	4	female	12	50	3	60	0	41.9719
II	1	3	food restriction	41.8	-6.46	5	male	12	50	2.9	55.17	0	41.9719
II	1	3	food restriction	41.8	-6.46	6	female	12	50	3.1	48.39	0	41.9719
II	1	3	food restriction	41.8	-6.46	7	male	12	50	2.6	57.69	0	41.9719
II	1	3	food restriction	41.8	-6.46	9	female	12	50	2.9	58.62	0	41.9719
II	1	3	food restriction	41.8	-6.46	10	female	12	50	2.7	59.26	0	41.9719
II	1	3	food restriction	41.8	-6.46	11	male	12	50	2.8	53.57	0	41.9719
II	1	3	food restriction	41.8	-6.46	12	male	12	50	2.9	58.62	0	41.9719
II	1	3	food restriction	41.8	-6.46	13	female	12	50	2.8	50	0	41.9719
II	1	7	food restriction	44.8	4.02	1	female	12	75	3.1	70.97	0	44.4289
II	1	7	food restriction	44.8	4.02	2	male	12	75	3.1	83.87	0	44.4289
II	1	7	food restriction	44.8	4.02	3	male	12	75	2.8	82.14	0	44.4289
II	1	7	food restriction	44.8	4.02	4	male	12	75	3.1	87.1	0	44.4289
II	1	7	food restriction	44.8	4.02	5	male	12	75	3.1	90.32	0	44.4289
II	1	7	food restriction	44.8	4.02	6	male	12	75	3.2	84.38	0	44.4289
II	1	7	food restriction	44.8	4.02	7	male	12	75	2.8	89.29	0	44.4289
II	1	7	food restriction	44.8	4.02	8	male	12	75	2.9	89.66	0	44.4289
II	1	7	food restriction	44.8	4.02	9	male	12	75	3.1	80.65	0	44.4289
II	1	7	food restriction	44.8	4.02	10	female	12	75	2.8	89.29	0	44.4289
II	1	7	food restriction	44.8	4.02	11	male	12	75	2.7	77.78	0	44.4289
II	1	7	food restriction	44.8	4.02	12	female	12	75	3	83.33	0	44.4289
II	1	9	food restriction	41.15	9.6	1	female	17	35.29	2.11	80.09	0	39.7886
II	1	9	food restriction	41.15	9.6	2	male	17	35.29	2.25	86.67	0	39.7886
II	1	9	food restriction	41.15	9.6	3	female	17	35.29	2.46	62.6	0	39.7886
II	1	9	food restriction	41.15	9.6	4	male	17	35.29	2.31	51.52	0	39.7886
II	1	9	food restriction	41.15	9.6	5	female	17	35.29	2.23	61.43	0	39.7886
II	1	9	food restriction	41.15	9.6	6	female	17	35.29	2.28	62.28	0	39.7886
II	1	9	food restriction	41.15	9.6	7	male	17	35.29	2.02	38.61	0	39.7886
II	1	9	food restriction	41.15	9.6	8	male	17	35.29	2.5	72	0	39.7886
II	1	9	food restriction	41.15	9.6	9	male	17	35.29	2.15	67.44	0	39.7886
II	1	9	food restriction	41.15	9.6	10	female	17	35.29	2.2	50	0	39.7886
II	1	9	food restriction	41.15	9.6	11	female	17	35.29	2.22	71.17	0	39.7886
II	1	9	food restriction	41.15	9.6	12	female	17	35.29	2.14	54.21	0	39.7886
II	1	9	food restriction	41.15	9.6	13	female	17	35.29	2.61	80.08	0	39.7886
II	1	9	food restriction	41.15	9.6	14	female	17	35.29	2.05	51.22	0	39.7886
II	1	9	food restriction	41.15	9.6	15	female	17	35.29	1.88	48.94	0	39.7886
II	1	9	food restriction	41.15	9.6	16	female	17	35.29	1.78	68.54	0	39.7886
II	1	9	food restriction	41.15	9.6	17	male	17	35.29	1.59	0.63	0	39.7886
II	1	11	ad libitum	46	-2.61	1	male	17	52.94	2.9	62.07	0	39.4017
II	1	11	ad libitum	46	-2.61	2	female	17	52.94	2.6	65.38	0	39.4017
II	1	11	ad libitum	46	-2.61	3	female	17	52.94	2.1	57.14	0	39.4017
II	1	11	ad libitum	46	-2.61	4	male	17	52.94	2.5	36	0	39.4017
II	1	11	ad libitum	46	-2.61	5	male	17	52.94	2.9	41.38	0	39.4017
II	1	11	ad libitum	46	-2.61	6	male	17	52.94	2.9	44.83	0	39.4017
II	1	11	ad libitum	46	-2.61	7	male	17	52.94	2.8	50	0	39.4017
II	1	11	ad libitum	46	-2.61	8	male	17	52.94	3	66.67	0	39.4017
II	1	11	ad libitum	46	-2.61	9	female	17	52.94	2.5	68	0	39.4017
II	1	11	ad libitum	46	-2.61	10	male	17	52.94	3.1	41.94	0	39.4017
II	1	11	ad libitum	46	-2.61	11	male	17	52.94	3.2	50	0	39.4017
II	1	11	ad libitum	46	-2.61	12	male	17	52.94	2.9	62.07	0	39.4017
II	1	11	ad libitum	46	-2.61	13	female	17	52.94	2.6	84.62	0	39.4017
II	1	11	ad libitum	46	-2.61	14	female	17	52.94	2.8	71.43	0	39.4017
II	1	11	ad libitum	46	-2.61	15	female	17	52.94	2.9	72.41	0	39.4017
II	1	11	ad libitum	46	-2.61	16	female	17	52.94	2	25	0	39.4017
II	1	11	ad libitum	46	-2.61	17	female	17	52.94	2.9	75.86	0	39.4017
II	1	12	food restriction	41.93	10.18	1	female	14	46.15	3.23	2.17	-7.75	44.9257
II	1	12	food restriction	41.93	10.18	2	female	14	46.15	3.43	7.87	-7.75	44.9257
II	1	12	food restriction	41.93	10.18	3	male	14	46.15	2.96	14.86	-7.75	44.9257
II	1	12	food restriction	41.93	10.18	4	male	14	46.15	3.22	18.01	-7.75	44.9257
II	1	12	food restriction	41.93	10.18	5	female	14	46.15	3.35	1.49	-7.75	44.9257
II	1	12	food restriction	41.93	10.18	6	male	14	46.15	2.65	35.85	-7.75	44.9257
II	1	12	food restriction	41.93	10.18	7	male	14	46.15	2.76	23.19	-7.75	44.9257
II	1	12	food restriction	41.93	10.18	8	female	14	46.15	2.01	44.28	-7.75	44.9257
II	1	12	food restriction	41.93	10.18	10	female	14	46.15	3.11	18.97	-7.75	44.9257
II	1	12	food restriction	41.93	10.18	11	female	14	46.15	3.27	10.09	-7.75	44.9257
II	1	12	food restriction	41.93	10.18	12	male	14	46.15	3.04	25	-7.75	44.9257
II	1	12	food restriction	41.93	10.18	13	female	14	46.15	3.14	5.1	-7.75	44.9257
II	1	12	food restriction	41.93	10.18	14	male	14	46.15	2.78	29.5	-7.75	44.9257
II	1	13	ad libitum	44.5	7.64	1	male	12	58.33	3.7	64.86	0	55.2824
II	1	13	ad libitum	44.5	7.64	2	male	12	58.33	3.4	52.94	0	55.2824
II	1	13	ad libitum	44.5	7.64	3	male	12	58.33	3.5	77.14	0	55.2824
II	1	13	ad libitum	44.5	7.64	4	female	12	58.33	3.3	60.61	0	55.2824
II	1	13	ad libitum	44.5	7.64	5	female	12	58.33	3.5	60	0	55.2824
II	1	13	ad libitum	44.5	7.64	6	female	12	58.33	2.4	83.33	0	55.2824
II	1	13	ad libitum	44.5	7.64	7	male	12	58.33	3.4	67.65	0	55.2824
II	1	13	ad libitum	44.5	7.64	8	female	12	58.33	3.6	55.56	0	55.2824
II	1	13	ad libitum	44.5	7.64	9	male	12	58.33	3.5	71.43	0	55.2824
II	1	13	ad libitum	44.5	7.64	10	male	12	58.33	3.4	52.94	0	55.2824
II	1	13	ad libitum	44.5	7.64	11	female	12	58.33	3.4	55.88	0	55.2824
II	1	13	ad libitum	44.5	7.64	12	male	12	58.33	3.5	34.29	0	55.2824
II	1	15	food restriction	46.8	0.21	1	male	12	58.33	3.2	65.63	0	50.14
II	1	15	food restriction	46.8	0.21	2	female	12	58.33	4.1	73.17	0	50.14
II	1	15	food restriction	46.8	0.21	4	male	12	58.33	4.1	68.29	0	50.14
II	1	15	food restriction	46.8	0.21	5	female	12	58.33	3.6	75	0	50.14
II	1	15	food restriction	46.8	0.21	6	female	12	58.33	4	72.5	0	50.14
II	1	15	food restriction	46.8	0.21	7	male	12	58.33	4.1	60.98	0	50.14
II	1	15	food restriction	46.8	0.21	8	male	12	58.33	4.4	52.27	0	50.14
II	1	15	food restriction	46.8	0.21	9	male	12	58.33	4.1	65.85	0	50.14
II	1	15	food restriction	46.8	0.21	10	female	12	58.33	3.3	75.76	0	50.14
II	1	15	food restriction	46.8	0.21	11	male	12	58.33	3.9	79.49	0	50.14
II	1	15	food restriction	46.8	0.21	12	female	12	58.33	3.2	65.63	0	50.14
II	1	15	food restriction	46.8	0.21	13	male	12	58.33	4	70	0	50.14
II	1	16	ad libitum	45.2	1.55	1	female	15	53.33	3.1	35.48	-5.39	43.2107
II	1	16	ad libitum	45.2	1.55	2	female	15	53.33	2.6	46.15	-5.39	43.2107
II	1	16	ad libitum	45.2	1.55	3	male	15	53.33	3.1	19.35	-5.39	43.2107
II	1	16	ad libitum	45.2	1.55	4	male	15	53.33	3.2	43.75	-5.39	43.2107
II	1	16	ad libitum	45.2	1.55	5	male	15	53.33	3.1	22.58	-5.39	43.2107
II	1	16	ad libitum	45.2	1.55	6	female	15	53.33	2.5	48	-5.39	43.2107
II	1	16	ad libitum	45.2	1.55	7	male	15	53.33	3.3	42.42	-5.39	43.2107
II	1	16	ad libitum	45.2	1.55	8	female	15	53.33	3	46.67	-5.39	43.2107
II	1	16	ad libitum	45.2	1.55	9	female	15	53.33	2.8	50	-5.39	43.2107
II	1	16	ad libitum	45.2	1.55	10	male	15	53.33	3.4	35.29	-5.39	43.2107
II	1	16	ad libitum	45.2	1.55	12	female	15	53.33	2.9	51.72	-5.39	43.2107
II	1	16	ad libitum	45.2	1.55	13	female	15	53.33	2.9	37.93	-5.39	43.2107
II	1	16	ad libitum	45.2	1.55	14	male	15	53.33	3.1	48.39	-5.39	43.2107
II	1	16	ad libitum	45.2	1.55	15	male	15	53.33	3.1	61.29	-5.39	43.2107
II	1	18	ad libitum	46	-1.52	1	male	14	78.57	3.6	41.67	0	46.3754
II	1	18	ad libitum	46	-1.52	2	male	14	78.57	3.4	55.88	0	46.3754
II	1	18	ad libitum	46	-1.52	3	male	14	78.57	3.4	55.88	0	46.3754
II	1	18	ad libitum	46	-1.52	4	male	14	78.57	3.5	57.14	0	46.3754
II	1	18	ad libitum	46	-1.52	5	male	14	78.57	3.2	53.13	0	46.3754
II	1	18	ad libitum	46	-1.52	6	male	14	78.57	3.3	48.48	0	46.3754
II	1	18	ad libitum	46	-1.52	7	male	14	78.57	3.3	45.45	0	46.3754
II	1	18	ad libitum	46	-1.52	8	male	14	78.57	3.1	54.84	0	46.3754
II	1	18	ad libitum	46	-1.52	9	female	14	78.57	3.5	62.86	0	46.3754
II	1	18	ad libitum	46	-1.52	10	male	14	78.57	3.7	56.76	0	46.3754
II	1	18	ad libitum	46	-1.52	11	female	14	78.57	2.8	67.86	0	46.3754
II	1	18	ad libitum	46	-1.52	12	male	14	78.57	2.4	58.33	0	46.3754
II	1	18	ad libitum	46	-1.52	13	male	14	78.57	3	73.33	0	46.3754
II	1	18	ad libitum	46	-1.52	14	female	14	78.57	3	73.33	0	46.3754
II	1	19	food restriction	45.8	-6.33	1	male	13	38.46	3.1	70.97	0	42.5656
II	1	19	food restriction	45.8	-6.33	2	female	13	38.46	2.8	67.86	0	42.5656
II	1	19	food restriction	45.8	-6.33	3	female	13	38.46	2.5	76	0	42.5656
II	1	19	food restriction	45.8	-6.33	4	male	13	38.46	3	50	0	42.5656
II	1	19	food restriction	45.8	-6.33	5	female	13	38.46	2.8	75	0	42.5656
II	1	19	food restriction	45.8	-6.33	6	female	13	38.46	2.8	71.43	0	42.5656
II	1	19	food restriction	45.8	-6.33	7	female	13	38.46	2.4	95.83	0	42.5656
II	1	19	food restriction	45.8	-6.33	8	female	13	38.46	2.4	83.33	0	42.5656
II	1	19	food restriction	45.8	-6.33	9	female	13	38.46	2.9	75.86	0	42.5656
II	1	19	food restriction	45.8	-6.33	10	male	13	38.46	2.8	75	0	42.5656
II	1	19	food restriction	45.8	-6.33	11	female	13	38.46	3	80	0	42.5656
II	1	19	food restriction	45.8	-6.33	12	male	13	38.46	2.7	66.67	0	42.5656
II	1	19	food restriction	45.8	-6.33	13	male	13	38.46	3	83.33	0	42.5656
II	2	75	ad libitum	44.7	7.61	1	male	11	45.45	3.6	61.11	-8.84	55.0296
II	2	75	ad libitum	44.7	7.61	2	male	11	45.45	3	60	-8.84	55.0296
II	2	75	ad libitum	44.7	7.61	3	female	11	45.45	3.6	58.33	-8.84	55.0296
II	2	75	ad libitum	44.7	7.61	4	female	11	45.45	3.3	66.67	-8.84	55.0296
II	2	75	ad libitum	44.7	7.61	5	female	11	45.45	3	70	-8.84	55.0296
II	2	75	ad libitum	44.7	7.61	6	male	11	45.45	3.3	57.58	-8.84	55.0296
II	2	75	ad libitum	44.7	7.61	8	female	11	45.45	3.3	57.58	-8.84	55.0296
II	2	75	ad libitum	44.7	7.61	9	male	11	45.45	3.4	58.82	-8.84	55.0296
II	2	75	ad libitum	44.7	7.61	10	male	11	45.45	3.4	64.71	-8.84	55.0296
II	2	75	ad libitum	44.7	7.61	11	female	11	45.45	3.1	67.74	-8.84	55.0296
II	2	77	food restriction	40.3	6.95	1	male	13	30.77	3.1	45.16	0	38.408
II	2	77	food restriction	40.3	6.95	2	female	13	30.77	3.6	50	0	38.408
II	2	77	food restriction	40.3	6.95	3	female	13	30.77	3	56.67	0	38.408
II	2	77	food restriction	40.3	6.95	4	female	13	30.77	3	63.33	0	38.408
II	2	77	food restriction	40.3	6.95	5	female	13	30.77	3.2	56.25	0	38.408
II	2	77	food restriction	40.3	6.95	6	female	13	30.77	3.3	72.73	0	38.408
II	2	77	food restriction	40.3	6.95	7	male	13	30.77	3	56.67	0	38.408
II	2	77	food restriction	40.3	6.95	8	male	13	30.77	3.4	58.82	0	38.408
II	2	77	food restriction	40.3	6.95	9	female	13	30.77	3	66.67	0	38.408
II	2	77	food restriction	40.3	6.95	10	female	13	30.77	3.5	62.86	0	38.408
II	2	77	food restriction	40.3	6.95	11	female	13	30.77	3.3	42.42	0	38.408
II	2	77	food restriction	40.3	6.95	12	female	13	30.77	3	56.67	0	38.408
II	2	77	food restriction	40.3	6.95	13	male	13	30.77	3.3	51.52	0	38.408
II	2	66	ad libitum	37.9	-14.51	2	male	16	56.25	2.8	21.43	-37.77	45.7712
II	2	66	ad libitum	37.9	-14.51	4	female	16	56.25	3	23.33	-37.77	45.7712
II	2	66	ad libitum	37.9	-14.51	5	male	16	56.25	2.6	38.46	-37.77	45.7712
II	2	66	ad libitum	37.9	-14.51	6	male	16	56.25	3.5	28.57	-37.77	45.7712
II	2	66	ad libitum	37.9	-14.51	7	male	16	56.25	2.8	14.29	-37.77	45.7712
II	2	66	ad libitum	37.9	-14.51	8	male	16	56.25	3.1	19.35	-37.77	45.7712
II	2	66	ad libitum	37.9	-14.51	9	female	16	56.25	2.6	26.92	-37.77	45.7712
II	2	66	ad libitum	37.9	-14.51	13	female	16	56.25	2.8	14.29	-37.77	45.7712
II	2	66	ad libitum	37.9	-14.51	15	male	16	56.25	2.4	20.83	-37.77	45.7712
II	2	66	ad libitum	37.9	-14.51	16	male	16	56.25	2.9	10.34	-37.77	45.7712
II	2	73	food restriction	42.3	6.15	1	male	14	64.29	3	70	0	51.5216
II	2	73	food restriction	42.3	6.15	2	male	14	64.29	3.1	41.94	0	51.5216
II	2	73	food restriction	42.3	6.15	3	male	14	64.29	3.1	58.06	0	51.5216
II	2	73	food restriction	42.3	6.15	4	male	14	64.29	3	66.67	0	51.5216
II	2	73	food restriction	42.3	6.15	5	male	14	64.29	3.3	57.58	0	51.5216
II	2	73	food restriction	42.3	6.15	6	female	14	64.29	3.1	61.29	0	51.5216
II	2	73	food restriction	42.3	6.15	7	male	14	64.29	3.2	56.25	0	51.5216
II	2	73	food restriction	42.3	6.15	8	male	14	64.29	3.2	53.13	0	51.5216
II	2	73	food restriction	42.3	6.15	9	male	14	64.29	3.3	24.24	0	51.5216
II	2	73	food restriction	42.3	6.15	10	female	14	64.29	2.9	17.24	0	51.5216
II	2	73	food restriction	42.3	6.15	11	female	14	64.29	2.8	67.86	0	51.5216
II	2	73	food restriction	42.3	6.15	12	female	14	64.29	3.1	32.26	0	51.5216
II	2	73	food restriction	42.3	6.15	13	male	14	64.29	3	56.67	0	51.5216
II	2	73	food restriction	42.3	6.15	14	female	14	64.29	2.8	53.57	0	51.5216
II	2	29	ad libitum	40.4	10.15	1	female	11	27.27	3.3	60.61	0	40.5633
II	2	29	ad libitum	40.4	10.15	2	female	11	27.27	3.1	54.84	0	40.5633
II	2	29	ad libitum	40.4	10.15	3	male	11	27.27	3.4	52.94	0	40.5633
II	2	29	ad libitum	40.4	10.15	4	male	11	27.27	3.2	56.25	0	40.5633
II	2	29	ad libitum	40.4	10.15	5	female	11	27.27	2.8	67.86	0	40.5633
II	2	29	ad libitum	40.4	10.15	6	female	11	27.27	3.3	66.67	0	40.5633
II	2	29	ad libitum	40.4	10.15	7	male	11	27.27	3.2	65.63	0	40.5633
II	2	29	ad libitum	40.4	10.15	8	female	11	27.27	3	73.33	0	40.5633
II	2	29	ad libitum	40.4	10.15	9	female	11	27.27	3.7	51.35	0	40.5633
II	2	29	ad libitum	40.4	10.15	10	female	11	27.27	3	53.33	0	40.5633
II	2	29	ad libitum	40.4	10.15	11	female	11	27.27	3.3	63.64	0	40.5633
II	2	30	ad libitum	41.9	-0.95	1	male	17	70.59	2.2	45.45	0	35.9373
II	2	30	ad libitum	41.9	-0.95	2	male	17	70.59	2.7	59.26	0	35.9373
II	2	30	ad libitum	41.9	-0.95	3	male	17	70.59	2.4	62.5	0	35.9373
II	2	30	ad libitum	41.9	-0.95	4	male	17	70.59	2.6	57.69	0	35.9373
II	2	30	ad libitum	41.9	-0.95	5	female	17	70.59	2.3	52.17	0	35.9373
II	2	30	ad libitum	41.9	-0.95	6	male	17	70.59	2.6	38.46	0	35.9373
II	2	30	ad libitum	41.9	-0.95	7	female	17	70.59	2.3	60.87	0	35.9373
II	2	30	ad libitum	41.9	-0.95	8	male	17	70.59	2.1	47.62	0	35.9373
II	2	30	ad libitum	41.9	-0.95	9	male	17	70.59	2.4	54.17	0	35.9373
II	2	30	ad libitum	41.9	-0.95	10	male	17	70.59	2.4	29.17	0	35.9373
II	2	30	ad libitum	41.9	-0.95	11	male	17	70.59	2.3	60.87	0	35.9373
II	2	30	ad libitum	41.9	-0.95	12	female	17	70.59	2.3	34.78	0	35.9373
II	2	30	ad libitum	41.9	-0.95	13	female	17	70.59	2.3	65.22	0	35.9373
II	2	30	ad libitum	41.9	-0.95	14	male	17	70.59	2.5	60	0	35.9373
II	2	30	ad libitum	41.9	-0.95	15	male	17	70.59	2.8	67.86	0	35.9373
II	2	30	ad libitum	41.9	-0.95	16	female	17	70.59	2	50	0	35.9373
II	2	30	ad libitum	41.9	-0.95	17	male	17	70.59	2.1	42.86	0	35.9373
II	2	51	ad libitum	40.1	8.23	1	male	14	57.14	3	53.33	0	46.0697
II	2	51	ad libitum	40.1	8.23	2	female	14	57.14	2.7	66.67	0	46.0697
II	2	51	ad libitum	40.1	8.23	3	male	14	57.14	2.8	53.57	0	46.0697
II	2	51	ad libitum	40.1	8.23	4	female	14	57.14	2.9	58.62	0	46.0697
II	2	51	ad libitum	40.1	8.23	5	male	14	57.14	3	50	0	46.0697
II	2	51	ad libitum	40.1	8.23	6	male	14	57.14	2.8	71.43	0	46.0697
II	2	51	ad libitum	40.1	8.23	7	male	14	57.14	3	73.33	0	46.0697
II	2	51	ad libitum	40.1	8.23	8	female	14	57.14	2.5	48	0	46.0697
II	2	51	ad libitum	40.1	8.23	9	female	14	57.14	2.6	46.15	0	46.0697
II	2	51	ad libitum	40.1	8.23	10	male	14	57.14	2.7	55.56	0	46.0697
II	2	51	ad libitum	40.1	8.23	11	female	14	57.14	2.8	53.57	0	46.0697
II	2	51	ad libitum	40.1	8.23	12	male	14	57.14	2.9	68.97	0	46.0697
II	2	51	ad libitum	40.1	8.23	13	female	14	57.14	2.8	57.14	0	46.0697
II	2	51	ad libitum	40.1	8.23	14	male	14	57.14	2.8	57.14	0	46.0697
II	2	34	ad libitum	44.6	-4.48	1	female	14	42.86	3.1	70.97	0	48.4188
II	2	34	ad libitum	44.6	-4.48	2	female	14	42.86	2.6	42.31	0	48.4188
II	2	34	ad libitum	44.6	-4.48	3	female	14	42.86	2.6	65.38	0	48.4188
II	2	34	ad libitum	44.6	-4.48	4	male	14	42.86	3	30	0	48.4188
II	2	34	ad libitum	44.6	-4.48	5	male	14	42.86	2.8	42.86	0	48.4188
II	2	34	ad libitum	44.6	-4.48	6	male	14	42.86	2.9	37.93	0	48.4188
II	2	34	ad libitum	44.6	-4.48	7	female	14	42.86	3	90	0	48.4188
II	2	34	ad libitum	44.6	-4.48	8	male	14	42.86	3	66.67	0	48.4188
II	2	34	ad libitum	44.6	-4.48	9	female	14	42.86	3	56.67	0	48.4188
II	2	34	ad libitum	44.6	-4.48	10	female	14	42.86	3.2	46.88	0	48.4188
II	2	34	ad libitum	44.6	-4.48	11	male	14	42.86	3.1	51.61	0	48.4188
II	2	34	ad libitum	44.6	-4.48	12	male	14	42.86	2.8	42.86	0	48.4188
II	2	34	ad libitum	44.6	-4.48	13	female	14	42.86	3	63.33	0	48.4188
II	2	34	ad libitum	44.6	-4.48	14	female	14	42.86	2.3	60.87	0	48.4188
II	2	72	food restriction	39.1	9.46	1	male	13	46.15	3.2	78.13	0	56.616
II	2	72	food restriction	39.1	9.46	2	female	13	46.15	3.1	58.06	0	56.616
II	2	72	food restriction	39.1	9.46	3	male	13	46.15	3	83.33	0	56.616
II	2	72	food restriction	39.1	9.46	4	female	13	46.15	2.9	82.76	0	56.616
II	2	72	food restriction	39.1	9.46	5	female	13	46.15	3.3	66.67	0	56.616
II	2	72	food restriction	39.1	9.46	6	male	13	46.15	3.2	56.25	0	56.616
II	2	72	food restriction	39.1	9.46	7	female	13	46.15	3	63.33	0	56.616
II	2	72	food restriction	39.1	9.46	8	female	13	46.15	3.1	61.29	0	56.616
II	2	72	food restriction	39.1	9.46	9	female	13	46.15	3.2	71.88	0	56.616
II	2	72	food restriction	39.1	9.46	10	male	13	46.15	3.1	70.97	0	56.616
II	2	72	food restriction	39.1	9.46	11	female	13	46.15	3.2	53.13	0	56.616
II	2	72	food restriction	39.1	9.46	12	male	13	46.15	3.1	54.84	0	56.616
II	2	72	food restriction	39.1	9.46	13	male	13	46.15	1.2	25	0	56.616
II	3	83	food restriction	43.4	2.53	1	female	14	42.86	2	90	0	44.7144
II	3	83	food restriction	43.4	2.53	2	male	14	42.86	2.8	78.57	0	44.7144
II	3	83	food restriction	43.4	2.53	3	male	14	42.86	2.7	70.37	0	44.7144
II	3	83	food restriction	43.4	2.53	4	male	14	42.86	3	70	0	44.7144
II	3	83	food restriction	43.4	2.53	5	male	14	42.86	3	60	0	44.7144
II	3	83	food restriction	43.4	2.53	6	female	14	42.86	3.1	70.97	0	44.7144
II	3	83	food restriction	43.4	2.53	7	female	14	42.86	2.4	66.67	0	44.7144
II	3	83	food restriction	43.4	2.53	8	female	14	42.86	2.9	65.52	0	44.7144
II	3	83	food restriction	43.4	2.53	9	female	14	42.86	2	55	0	44.7144
II	3	83	food restriction	43.4	2.53	10	male	14	42.86	3.1	70.97	0	44.7144
II	3	83	food restriction	43.4	2.53	11	female	14	42.86	2.7	74.07	0	44.7144
II	3	83	food restriction	43.4	2.53	12	female	14	42.86	2.4	75	0	44.7144
II	3	83	food restriction	43.4	2.53	13	female	14	42.86	1.8	50	0	44.7144
II	3	83	food restriction	43.4	2.53	14	male	14	42.86	2.2	81.82	0	44.7144
II	3	85	food restriction	46.4	-4.53	1	male	10	70	3	63.33	0	41.7121
II	3	85	food restriction	46.4	-4.53	2	male	10	70	3.9	46.15	0	41.7121
II	3	85	food restriction	46.4	-4.53	3	male	10	70	3.8	57.89	0	41.7121
II	3	85	food restriction	46.4	-4.53	4	male	10	70	3.8	55.26	0	41.7121
II	3	85	food restriction	46.4	-4.53	5	female	10	70	4	52.5	0	41.7121
II	3	85	food restriction	46.4	-4.53	6	female	10	70	3.3	60.61	0	41.7121
II	3	85	food restriction	46.4	-4.53	7	male	10	70	3.8	55.26	0	41.7121
II	3	85	food restriction	46.4	-4.53	8	male	10	70	3.3	57.58	0	41.7121
II	3	85	food restriction	46.4	-4.53	9	male	10	70	3.6	63.89	0	41.7121
II	3	85	food restriction	46.4	-4.53	10	female	10	70	2.8	60.71	0	41.7121
II	3	90	food restriction	41.4	-5.07	1	female	15	46.67	2.9	72.41	0	42.6067
II	3	90	food restriction	41.4	-5.07	2	male	15	46.67	2.7	85.19	0	42.6067
II	3	90	food restriction	41.4	-5.07	3	male	15	46.67	2.9	48.28	0	42.6067
II	3	90	food restriction	41.4	-5.07	4	male	15	46.67	3	66.67	0	42.6067
II	3	90	food restriction	41.4	-5.07	5	male	15	46.67	2.8	57.14	0	42.6067
II	3	90	food restriction	41.4	-5.07	6	female	15	46.67	2.5	40	0	42.6067
II	3	90	food restriction	41.4	-5.07	7	female	15	46.67	2.2	68.18	0	42.6067
II	3	90	food restriction	41.4	-5.07	8	female	15	46.67	3.1	64.52	0	42.6067
II	3	90	food restriction	41.4	-5.07	9	female	15	46.67	2.6	42.31	0	42.6067
II	3	90	food restriction	41.4	-5.07	10	female	15	46.67	3	70	0	42.6067
II	3	90	food restriction	41.4	-5.07	11	female	15	46.67	2.5	72	0	42.6067
II	3	90	food restriction	41.4	-5.07	12	male	15	46.67	2.8	82.14	0	42.6067
II	3	90	food restriction	41.4	-5.07	13	male	15	46.67	3	36.67	0	42.6067
II	3	90	food restriction	41.4	-5.07	14	male	15	46.67	2.9	51.72	0	42.6067
II	3	90	food restriction	41.4	-5.07	15	female	15	46.67	2.9	51.72	0	42.6067
II	3	91	ad libitum	46.8	-2.14	1	male	15	73.33	3.7	67.57	0	45.8401
II	3	91	ad libitum	46.8	-2.14	2	female	15	73.33	2.7	88.89	0	45.8401
II	3	91	ad libitum	46.8	-2.14	3	male	15	73.33	2.9	75.86	0	45.8401
II	3	91	ad libitum	46.8	-2.14	4	female	15	73.33	2.7	62.96	0	45.8401
II	3	91	ad libitum	46.8	-2.14	5	male	15	73.33	3.6	75	0	45.8401
II	3	91	ad libitum	46.8	-2.14	6	female	15	73.33	2.9	68.97	0	45.8401
II	3	91	ad libitum	46.8	-2.14	7	male	15	73.33	1.8	50	0	45.8401
II	3	91	ad libitum	46.8	-2.14	8	male	15	73.33	3.3	78.79	0	45.8401
II	3	91	ad libitum	46.8	-2.14	9	male	15	73.33	3	73.33	0	45.8401
II	3	91	ad libitum	46.8	-2.14	10	female	15	73.33	2.6	57.69	0	45.8401
II	3	91	ad libitum	46.8	-2.14	11	male	15	73.33	3.2	59.38	0	45.8401
II	3	91	ad libitum	46.8	-2.14	12	male	15	73.33	3	70	0	45.8401
II	3	91	ad libitum	46.8	-2.14	13	male	15	73.33	3	53.33	0	45.8401
II	3	91	ad libitum	46.8	-2.14	14	male	15	73.33	3.2	78.13	0	45.8401
II	3	91	ad libitum	46.8	-2.14	15	male	15	73.33	3	73.33	0	45.8401
II	3	93	ad libitum	47.1	-3.18	1	male	16	50	2.6	65.38	0	34.7991
II	3	93	ad libitum	47.1	-3.18	2	female	16	50	2.9	75.86	0	34.7991
II	3	93	ad libitum	47.1	-3.18	3	female	16	50	3	66.67	0	34.7991
II	3	93	ad libitum	47.1	-3.18	4	male	16	50	2.7	88.89	0	34.7991
II	3	93	ad libitum	47.1	-3.18	5	female	16	50	2.4	37.5	0	34.7991
II	3	93	ad libitum	47.1	-3.18	6	male	16	50	3	63.33	0	34.7991
II	3	93	ad libitum	47.1	-3.18	7	male	16	50	2.3	86.96	0	34.7991
II	3	93	ad libitum	47.1	-3.18	8	female	16	50	2.7	74.07	0	34.7991
II	3	93	ad libitum	47.1	-3.18	9	male	16	50	2.8	67.86	0	34.7991
II	3	93	ad libitum	47.1	-3.18	10	male	16	50	2	55	0	34.7991
II	3	93	ad libitum	47.1	-3.18	11	female	16	50	2.4	79.17	0	34.7991
II	3	93	ad libitum	47.1	-3.18	12	female	16	50	2.1	80.95	0	34.7991
II	3	93	ad libitum	47.1	-3.18	13	female	16	50	3	86.67	0	34.7991
II	3	93	ad libitum	47.1	-3.18	14	male	16	50	2.8	78.57	0	34.7991
II	3	93	ad libitum	47.1	-3.18	15	male	16	50	2.2	63.64	0	34.7991
II	3	93	ad libitum	47.1	-3.18	16	female	16	50	2.4	87.5	0	34.7991
II	3	94	food restriction	43.3	1.15	1	male	15	46.67	3	66.67	0	48.5646
II	3	94	food restriction	43.3	1.15	2	female	15	46.67	2.6	92.31	0	48.5646
II	3	94	food restriction	43.3	1.15	3	male	15	46.67	2.6	76.92	0	48.5646
II	3	94	food restriction	43.3	1.15	4	female	15	46.67	2.6	65.38	0	48.5646
II	3	94	food restriction	43.3	1.15	5	female	15	46.67	2.4	66.67	0	48.5646
II	3	94	food restriction	43.3	1.15	6	male	15	46.67	2.5	64	0	48.5646
II	3	94	food restriction	43.3	1.15	7	male	15	46.67	2.3	65.22	0	48.5646
II	3	94	food restriction	43.3	1.15	8	male	15	46.67	2.7	96.3	0	48.5646
II	3	94	food restriction	43.3	1.15	9	female	15	46.67	2.4	83.33	0	48.5646
II	3	94	food restriction	43.3	1.15	10	male	15	46.67	2.3	65.22	0	48.5646
II	3	94	food restriction	43.3	1.15	11	female	15	46.67	2.5	28	0	48.5646
II	3	94	food restriction	43.3	1.15	12	male	15	46.67	2.3	86.96	0	48.5646
II	3	94	food restriction	43.3	1.15	13	female	15	46.67	2.6	84.62	0	48.5646
II	3	94	food restriction	43.3	1.15	14	female	15	46.67	2.5	24	0	48.5646
II	3	94	food restriction	43.3	1.15	15	female	15	46.67	2.3	43.48	0	48.5646
II	3	95	food restriction	44.5	4.04	1	male	12	33.33	3.5	65.71	0	46.2353
II	3	95	food restriction	44.5	4.04	2	female	12	33.33	3.3	45.45	0	46.2353
II	3	95	food restriction	44.5	4.04	3	female	12	33.33	3.4	58.82	0	46.2353
II	3	95	food restriction	44.5	4.04	4	female	12	33.33	2.7	66.67	0	46.2353
II	3	95	food restriction	44.5	4.04	5	female	12	33.33	3.6	58.33	0	46.2353
II	3	95	food restriction	44.5	4.04	6	female	12	33.33	3	63.33	0	46.2353
II	3	95	food restriction	44.5	4.04	7	male	12	33.33	3.1	61.29	0	46.2353
II	3	95	food restriction	44.5	4.04	8	male	12	33.33	3.5	62.86	0	46.2353
II	3	95	food restriction	44.5	4.04	9	male	12	33.33	3.4	29.41	0	46.2353
II	3	95	food restriction	44.5	4.04	10	female	12	33.33	3	53.33	0	46.2353
II	3	95	food restriction	44.5	4.04	11	female	12	33.33	3.1	51.61	0	46.2353
II	3	95	food restriction	44.5	4.04	12	female	12	33.33	3.1	61.29	0	46.2353
II	3	107	ad libitum	39.1	0	1	male	10	80	3.5	45.71	0	32.0156
II	3	107	ad libitum	39.1	0	2	male	10	80	3.4	44.12	0	32.0156
II	3	107	ad libitum	39.1	0	3	male	10	80	3.2	50	0	32.0156
II	3	107	ad libitum	39.1	0	4	male	10	80	3.3	51.52	0	32.0156
II	3	107	ad libitum	39.1	0	5	male	10	80	3.1	51.61	0	32.0156
II	3	107	ad libitum	39.1	0	6	male	10	80	3.2	56.25	0	32.0156
II	3	107	ad libitum	39.1	0	7	male	10	80	3.3	42.42	0	32.0156
II	3	107	ad libitum	39.1	0	8	female	10	80	2.9	65.52	0	32.0156
II	3	107	ad libitum	39.1	0	9	female	10	80	3.2	46.88	0	32.0156
II	3	107	ad libitum	39.1	0	10	male	10	80	3.2	46.88	0	32.0156
II	3	109	food restriction	43.3	-2.08	1	male	12	58.33	3	76.67	0	42.3547
II	3	109	food restriction	43.3	-2.08	2	male	12	58.33	2.8	78.57	0	42.3547
II	3	109	food restriction	43.3	-2.08	3	male	12	58.33	2.6	80.77	0	42.3547
II	3	109	food restriction	43.3	-2.08	4	male	12	58.33	3	66.67	0	42.3547
II	3	109	food restriction	43.3	-2.08	5	male	12	58.33	3.2	78.13	0	42.3547
II	3	109	food restriction	43.3	-2.08	6	female	12	58.33	3.1	67.74	0	42.3547
II	3	109	food restriction	43.3	-2.08	7	female	12	58.33	2.9	79.31	0	42.3547
II	3	109	food restriction	43.3	-2.08	8	male	12	58.33	3	76.67	0	42.3547
II	3	109	food restriction	43.3	-2.08	9	female	12	58.33	2.8	71.43	0	42.3547
II	3	109	food restriction	43.3	-2.08	10	male	12	58.33	2.9	72.41	0	42.3547
II	3	109	food restriction	43.3	-2.08	11	female	12	58.33	3	70	0	42.3547
II	3	109	food restriction	43.3	-2.08	12	female	12	58.33	2.7	81.48	0	42.3547
II	3	110	food restriction	39.5	5.32	1	male	11	63.64	3.8	57.89	0	49.041
II	3	110	food restriction	39.5	5.32	2	female	11	63.64	3.4	58.82	0	49.041
II	3	110	food restriction	39.5	5.32	3	male	11	63.64	3.7	5.41	0	49.041
II	3	110	food restriction	39.5	5.32	4	male	11	63.64	3.7	62.16	0	49.041
II	3	110	food restriction	39.5	5.32	5	female	11	63.64	3.4	61.76	0	49.041
II	3	110	food restriction	39.5	5.32	6	male	11	63.64	3.7	64.86	0	49.041
II	3	110	food restriction	39.5	5.32	7	male	11	63.64	3.9	61.54	0	49.041
II	3	110	food restriction	39.5	5.32	8	female	11	63.64	3.3	63.64	0	49.041
II	3	110	food restriction	39.5	5.32	9	male	11	63.64	3.5	45.71	0	49.041
II	3	110	food restriction	39.5	5.32	10	male	11	63.64	3	53.33	0	49.041
II	3	110	food restriction	39.5	5.32	11	female	11	63.64	3.6	61.11	0	49.041
II	3	111	food restriction	41.9	-7.16	1	male	14	64.29	2.8	53.57	0	49.4271
II	3	111	food restriction	41.9	-7.16	2	female	14	64.29	2.8	60.71	0	49.4271
II	3	111	food restriction	41.9	-7.16	3	female	14	64.29	2.5	56	0	49.4271
II	3	111	food restriction	41.9	-7.16	4	male	14	64.29	3.1	70.97	0	49.4271
II	3	111	food restriction	41.9	-7.16	5	male	14	64.29	3	66.67	0	49.4271
II	3	111	food restriction	41.9	-7.16	6	male	14	64.29	3	66.67	0	49.4271
II	3	111	food restriction	41.9	-7.16	7	male	14	64.29	2.8	75	0	49.4271
II	3	111	food restriction	41.9	-7.16	8	female	14	64.29	2.5	60	0	49.4271
II	3	111	food restriction	41.9	-7.16	9	female	14	64.29	2.9	55.17	0	49.4271
II	3	111	food restriction	41.9	-7.16	10	male	14	64.29	1.7	41.18	0	49.4271
II	3	111	food restriction	41.9	-7.16	11	male	14	64.29	3.1	70.97	0	49.4271
II	3	111	food restriction	41.9	-7.16	12	male	14	64.29	2.7	55.56	0	49.4271
II	3	111	food restriction	41.9	-7.16	13	female	14	64.29	2.6	65.38	0	49.4271
II	3	111	food restriction	41.9	-7.16	14	male	14	64.29	2.8	71.43	0	49.4271
II	3	112	ad libitum	41.6	4.09	1	female	14	50	2.5	104	0	35.7575
II	3	112	ad libitum	41.6	4.09	2	female	14	50	2.6	61.54	0	35.7575
II	3	112	ad libitum	41.6	4.09	3	male	14	50	2.6	84.62	0	35.7575
II	3	112	ad libitum	41.6	4.09	4	male	14	50	2.6	73.08	0	35.7575
II	3	112	ad libitum	41.6	4.09	5	male	14	50	2.5	60	0	35.7575
II	3	112	ad libitum	41.6	4.09	6	male	14	50	2.5	88	0	35.7575
II	3	112	ad libitum	41.6	4.09	7	female	14	50	1.7	70.59	0	35.7575
II	3	112	ad libitum	41.6	4.09	8	female	14	50	2.5	72	0	35.7575
II	3	112	ad libitum	41.6	4.09	9	male	14	50	2.3	82.61	0	35.7575
II	3	112	ad libitum	41.6	4.09	10	male	14	50	2.4	91.67	0	35.7575
II	3	112	ad libitum	41.6	4.09	11	female	14	50	2.5	68	0	35.7575
II	3	112	ad libitum	41.6	4.09	12	female	14	50	2.4	83.33	0	35.7575
II	3	112	ad libitum	41.6	4.09	13	female	14	50	2.6	76.92	0	35.7575
II	3	112	ad libitum	41.6	4.09	14	male	14	50	2.5	64	0	35.7575
II	3	114	ad libitum	40.2	7.46	1	female	16	75	2.9	62.07	0	42.769
II	3	114	ad libitum	40.2	7.46	2	female	16	75	2.3	73.91	0	42.769
II	3	114	ad libitum	40.2	7.46	3	male	16	75	2.6	57.69	0	42.769
II	3	114	ad libitum	40.2	7.46	4	male	16	75	2.6	46.15	0	42.769
II	3	114	ad libitum	40.2	7.46	5	male	16	75	2.8	53.57	0	42.769
II	3	114	ad libitum	40.2	7.46	6	male	16	75	2.3	39.13	0	42.769
II	3	114	ad libitum	40.2	7.46	7	male	16	75	2.4	62.5	0	42.769
II	3	114	ad libitum	40.2	7.46	8	male	16	75	2.7	55.56	0	42.769
II	3	114	ad libitum	40.2	7.46	9	male	16	75	2.6	65.38	0	42.769
II	3	114	ad libitum	40.2	7.46	10	male	16	75	2.4	54.17	0	42.769
II	3	114	ad libitum	40.2	7.46	11	female	16	75	2.8	53.57	0	42.769
II	3	114	ad libitum	40.2	7.46	12	male	16	75	2.6	73.08	0	42.769
II	3	114	ad libitum	40.2	7.46	13	female	16	75	2.5	40	0	42.769
II	3	114	ad libitum	40.2	7.46	14	male	16	75	2.3	73.91	0	42.769
II	3	114	ad libitum	40.2	7.46	15	male	16	75	2.4	79.17	0	42.769
II	3	114	ad libitum	40.2	7.46	16	male	16	75	2.7	48.15	0	42.769
II	3	116	food restriction	44.4	4.05	1	female	15	80	2.4	87.5	-4.21	49.0077
II	3	116	food restriction	44.4	4.05	2	male	15	80	2.2	86.36	-4.21	49.0077
II	3	116	food restriction	44.4	4.05	3	male	15	80	1.8	44.44	-4.21	49.0077
II	3	116	food restriction	44.4	4.05	4	male	15	80	2.5	56	-4.21	49.0077
II	3	116	food restriction	44.4	4.05	6	male	15	80	2.6	80.77	-4.21	49.0077
II	3	116	food restriction	44.4	4.05	7	male	15	80	2.7	62.96	-4.21	49.0077
II	3	116	food restriction	44.4	4.05	8	male	15	80	2.5	64	-4.21	49.0077
II	3	116	food restriction	44.4	4.05	9	female	15	80	2.5	72	-4.21	49.0077
II	3	116	food restriction	44.4	4.05	10	female	15	80	2.6	61.54	-4.21	49.0077
II	3	116	food restriction	44.4	4.05	11	male	15	80	2.6	61.54	-4.21	49.0077
II	3	116	food restriction	44.4	4.05	12	male	15	80	2.6	76.92	-4.21	49.0077
II	3	116	food restriction	44.4	4.05	13	male	15	80	2.4	66.67	-4.21	49.0077
II	3	116	food restriction	44.4	4.05	14	male	15	80	2.1	61.9	-4.21	49.0077
II	3	116	food restriction	44.4	4.05	16	male	15	80	2.6	61.54	-4.21	49.0077
II	3	118	ad libitum	41.9	3.1	1	male	14	78.57	3.1	61.29	0	42.5279
II	3	118	ad libitum	41.9	3.1	2	male	14	78.57	3.1	61.29	0	42.5279
II	3	118	ad libitum	41.9	3.1	3	male	14	78.57	3.3	48.48	0	42.5279
II	3	118	ad libitum	41.9	3.1	4	male	14	78.57	3	73.33	0	42.5279
II	3	118	ad libitum	41.9	3.1	5	male	14	78.57	3.4	58.82	0	42.5279
II	3	118	ad libitum	41.9	3.1	6	male	14	78.57	3.2	75	0	42.5279
II	3	118	ad libitum	41.9	3.1	7	male	14	78.57	3.6	66.67	0	42.5279
II	3	118	ad libitum	41.9	3.1	8	female	14	78.57	3.2	68.75	0	42.5279
II	3	118	ad libitum	41.9	3.1	9	female	14	78.57	2.7	44.44	0	42.5279
II	3	118	ad libitum	41.9	3.1	10	male	14	78.57	3.1	45.16	0	42.5279
II	3	118	ad libitum	41.9	3.1	11	female	14	78.57	3.2	59.38	0	42.5279
II	3	118	ad libitum	41.9	3.1	12	male	14	78.57	2.3	69.57	0	42.5279
II	3	118	ad libitum	41.9	3.1	13	male	14	78.57	3.3	51.52	0	42.5279
II	3	118	ad libitum	41.9	3.1	14	male	14	78.57	3.1	51.61	0	42.5279
II	3	120	food restriction	40.6	0.74	1	male	7	71.43	4.1	95.12	0	58.5554
II	3	120	food restriction	40.6	0.74	2	male	7	71.43	4	92.5	0	58.5554
II	3	120	food restriction	40.6	0.74	3	male	7	71.43	2.8	10.71	0	58.5554
II	3	120	food restriction	40.6	0.74	5	male	7	71.43	3.9	97.44	0	58.5554
II	3	120	food restriction	40.6	0.74	6	female	7	71.43	2.3	0	0	58.5554
II	3	120	food restriction	40.6	0.74	7	female	7	71.43	3.3	106.06	0	58.5554
II	3	120	food restriction	40.6	0.74	8	male	7	71.43	4.2	90.48	0	58.5554
II	3	127	food restriction	41.2	5.34	1	female	11	36.36	3.4	67.65	0	50.7122
II	3	127	food restriction	41.2	5.34	2	female	11	36.36	3.4	70.59	0	50.7122
II	3	127	food restriction	41.2	5.34	3	female	11	36.36	3.4	76.47	0	50.7122
II	3	127	food restriction	41.2	5.34	4	male	11	36.36	3.2	53.13	0	50.7122
II	3	127	food restriction	41.2	5.34	5	male	11	36.36	3.3	66.67	0	50.7122
II	3	127	food restriction	41.2	5.34	6	female	11	36.36	3.3	72.73	0	50.7122
II	3	127	food restriction	41.2	5.34	7	female	11	36.36	3.3	69.7	0	50.7122
II	3	127	food restriction	41.2	5.34	8	female	11	36.36	3.4	67.65	0	50.7122
II	3	127	food restriction	41.2	5.34	9	male	11	36.36	3.5	68.57	0	50.7122
II	3	127	food restriction	41.2	5.34	10	female	11	36.36	3.2	75	0	50.7122
II	3	127	food restriction	41.2	5.34	11	male	11	36.36	3.3	63.64	0	50.7122
II	3	128	food restriction	49	7.55	1	female	18	50	2.8	67.86	-11.42	65.0787
II	3	128	food restriction	49	7.55	2	female	18	50	3	86.67	-11.42	65.0787
II	3	128	food restriction	49	7.55	3	male	18	50	2.3	78.26	-11.42	65.0787
II	3	128	food restriction	49	7.55	4	male	18	50	2	65	-11.42	65.0787
II	3	128	food restriction	49	7.55	5	female	18	50	3.3	72.73	-11.42	65.0787
II	3	128	food restriction	49	7.55	6	female	18	50	3.1	80.65	-11.42	65.0787
II	3	128	food restriction	49	7.55	7	female	18	50	2.6	92.31	-11.42	65.0787
II	3	128	food restriction	49	7.55	8	female	18	50	2.8	78.57	-11.42	65.0787
II	3	128	food restriction	49	7.55	9	female	18	50	3.1	70.97	-11.42	65.0787
II	3	128	food restriction	49	7.55	10	male	18	50	2.6	61.54	-11.42	65.0787
II	3	128	food restriction	49	7.55	11	male	18	50	2.7	81.48	-11.42	65.0787
II	3	128	food restriction	49	7.55	14	male	18	50	3	66.67	-11.42	65.0787
II	3	128	food restriction	49	7.55	15	male	18	50	2.3	86.96	-11.42	65.0787
II	3	128	food restriction	49	7.55	16	male	18	50	2.9	72.41	-11.42	65.0787
II	3	128	food restriction	49	7.55	18	female	18	50	2.6	61.54	-11.42	65.0787
II	3	130	food restriction	41	11.95	2	female	9	55.56	4	75	0	53.4392
II	3	130	food restriction	41	11.95	3	male	9	55.56	4.4	68.18	0	53.4392
II	3	130	food restriction	41	11.95	4	female	9	55.56	4	67.5	0	53.4392
II	3	130	food restriction	41	11.95	5	female	9	55.56	4.2	61.9	0	53.4392
II	3	130	food restriction	41	11.95	6	male	9	55.56	4.3	60.47	0	53.4392
II	3	130	food restriction	41	11.95	7	male	9	55.56	4.3	69.77	0	53.4392
II	3	130	food restriction	41	11.95	8	female	9	55.56	4	70	0	53.4392
II	3	130	food restriction	41	11.95	9	male	9	55.56	4.3	69.77	0	53.4392
II	3	130	food restriction	41	11.95	10	male	9	55.56	4.3	62.79	0	53.4392
II	3	132	ad libitum	46.4	5.82	1	male	16	43.75	3	60	-4.77	38.2527
II	3	132	ad libitum	46.4	5.82	2	female	16	43.75	2.6	42.31	-4.77	38.2527
II	3	132	ad libitum	46.4	5.82	3	female	16	43.75	2.9	48.28	-4.77	38.2527
II	3	132	ad libitum	46.4	5.82	4	male	16	43.75	1.9	31.58	-4.77	38.2527
II	3	132	ad libitum	46.4	5.82	5	female	16	43.75	2.5	68	-4.77	38.2527
II	3	132	ad libitum	46.4	5.82	6	female	16	43.75	2.1	52.38	-4.77	38.2527
II	3	132	ad libitum	46.4	5.82	7	female	16	43.75	2.2	40.91	-4.77	38.2527
II	3	132	ad libitum	46.4	5.82	8	male	16	43.75	3	63.33	-4.77	38.2527
II	3	132	ad libitum	46.4	5.82	9	male	16	43.75	2.8	53.57	-4.77	38.2527
II	3	132	ad libitum	46.4	5.82	10	female	16	43.75	2.3	60.87	-4.77	38.2527
II	3	132	ad libitum	46.4	5.82	11	female	16	43.75	2.7	59.26	-4.77	38.2527
II	3	132	ad libitum	46.4	5.82	12	male	16	43.75	2.5	60	-4.77	38.2527
II	3	132	ad libitum	46.4	5.82	14	male	16	43.75	3.1	41.94	-4.77	38.2527
II	3	132	ad libitum	46.4	5.82	15	female	16	43.75	1.9	36.84	-4.77	38.2527
II	3	132	ad libitum	46.4	5.82	16	female	16	43.75	2.4	83.33	-4.77	38.2527
II	3	134	food restriction	44	12.5	1	male	15	66.67	3.3	36.36	0	33.0915
II	3	134	food restriction	44	12.5	2	male	15	66.67	2.9	44.83	0	33.0915
II	3	134	food restriction	44	12.5	3	male	15	66.67	2.9	27.59	0	33.0915
II	3	134	food restriction	44	12.5	4	female	15	66.67	2.9	44.83	0	33.0915
II	3	134	food restriction	44	12.5	5	male	15	66.67	3.1	61.29	0	33.0915
II	3	134	food restriction	44	12.5	6	male	15	66.67	3.1	38.71	0	33.0915
II	3	134	food restriction	44	12.5	7	female	15	66.67	2.9	37.93	0	33.0915
II	3	134	food restriction	44	12.5	8	male	15	66.67	3.2	43.75	0	33.0915
II	3	134	food restriction	44	12.5	9	male	15	66.67	3.4	50	0	33.0915
II	3	134	food restriction	44	12.5	10	male	15	66.67	3.1	51.61	0	33.0915
II	3	134	food restriction	44	12.5	11	female	15	66.67	3	26.67	0	33.0915
II	3	134	food restriction	44	12.5	12	male	15	66.67	2.9	37.93	0	33.0915
II	3	134	food restriction	44	12.5	13	female	15	66.67	2.9	41.38	0	33.0915
II	3	134	food restriction	44	12.5	15	male	15	66.67	3.2	50	0	33.0915
II	3	134	food restriction	44	12.5	16	female	15	66.67	2.6	50	0	33.0915
II	3	145	ad libitum	39.7	6.55	1	female	13	30.77	3	86.67	0	50.2133
II	3	145	ad libitum	39.7	6.55	2	male	13	30.77	3	63.33	0	50.2133
II	3	145	ad libitum	39.7	6.55	3	male	13	30.77	3	76.67	0	50.2133
II	3	145	ad libitum	39.7	6.55	4	female	13	30.77	2.8	35.71	0	50.2133
II	3	145	ad libitum	39.7	6.55	5	female	13	30.77	3.3	60.61	0	50.2133
II	3	145	ad libitum	39.7	6.55	6	male	13	30.77	3	66.67	0	50.2133
II	3	145	ad libitum	39.7	6.55	7	female	13	30.77	3.2	50	0	50.2133
II	3	145	ad libitum	39.7	6.55	8	female	13	30.77	2.8	60.71	0	50.2133
II	3	145	ad libitum	39.7	6.55	9	female	13	30.77	2.9	65.52	0	50.2133
II	3	145	ad libitum	39.7	6.55	10	female	13	30.77	2.9	86.21	0	50.2133
II	3	145	ad libitum	39.7	6.55	11	female	13	30.77	2.4	79.17	0	50.2133
II	3	145	ad libitum	39.7	6.55	12	female	13	30.77	3	60	0	50.2133
II	3	145	ad libitum	39.7	6.55	13	male	13	30.77	3.1	45.16	0	50.2133
II	3	148	food restriction	44.3	-0.23	1	female	16	50	3.2	40.63	-6.9	52.043
II	3	148	food restriction	44.3	-0.23	2	female	16	50	2.7	40.74	-6.9	52.043
II	3	148	food restriction	44.3	-0.23	3	male	16	50	2.8	64.29	-6.9	52.043
II	3	148	food restriction	44.3	-0.23	5	male	16	50	2.4	41.67	-6.9	52.043
II	3	148	food restriction	44.3	-0.23	6	male	16	50	2.9	48.28	-6.9	52.043
II	3	148	food restriction	44.3	-0.23	7	male	16	50	2.9	65.52	-6.9	52.043
II	3	148	food restriction	44.3	-0.23	8	male	16	50	2.6	76.92	-6.9	52.043
II	3	148	food restriction	44.3	-0.23	9	male	16	50	2.9	62.07	-6.9	52.043
II	3	148	food restriction	44.3	-0.23	10	female	16	50	2.9	65.52	-6.9	52.043
II	3	148	food restriction	44.3	-0.23	11	female	16	50	2.5	72	-6.9	52.043
II	3	148	food restriction	44.3	-0.23	12	female	16	50	2.8	35.71	-6.9	52.043
II	3	148	food restriction	44.3	-0.23	13	female	16	50	2.4	58.33	-6.9	52.043
II	3	148	food restriction	44.3	-0.23	14	male	16	50	2.6	30.77	-6.9	52.043
II	3	148	food restriction	44.3	-0.23	15	female	16	50	2.2	59.09	-6.9	52.043
II	3	152	food restriction	39.6	6.82	1	male	13	38.46	2.6	73.08	-4.78	49.6706
II	3	152	food restriction	39.6	6.82	2	female	13	38.46	2.4	100	-4.78	49.6706
II	3	152	food restriction	39.6	6.82	3	male	13	38.46	2	80	-4.78	49.6706
II	3	152	food restriction	39.6	6.82	4	male	13	38.46	2.3	78.26	-4.78	49.6706
II	3	152	food restriction	39.6	6.82	5	female	13	38.46	2.5	96	-4.78	49.6706
II	3	152	food restriction	39.6	6.82	7	male	13	38.46	2	105	-4.78	49.6706
II	3	152	food restriction	39.6	6.82	9	female	13	38.46	2.5	56	-4.78	49.6706
II	3	152	food restriction	39.6	6.82	10	female	13	38.46	2.3	43.48	-4.78	49.6706
II	3	152	food restriction	39.6	6.82	11	female	13	38.46	2.4	83.33	-4.78	49.6706
II	3	152	food restriction	39.6	6.82	12	male	13	38.46	2	65	-4.78	49.6706
II	3	152	food restriction	39.6	6.82	13	female	13	38.46	2.6	100	-4.78	49.6706
II	3	152	food restriction	39.6	6.82	14	female	13	38.46	2.3	73.91	-4.78	49.6706
III	1	3	food restriction	39.1	13.81	1	female	12	50	4.3	20.93	0	42.9114
III	1	3	food restriction	39.1	13.81	2	male	12	50	4.7	21.28	0	42.9114
III	1	3	food restriction	39.1	13.81	3	male	12	50	4.4	31.82	0	42.9114
III	1	3	food restriction	39.1	13.81	4	female	12	50	4.8	22.92	0	42.9114
III	1	3	food restriction	39.1	13.81	5	male	12	50	4.5	33.33	0	42.9114
III	1	3	food restriction	39.1	13.81	6	female	12	50	4.6	10.87	0	42.9114
III	1	3	food restriction	39.1	13.81	7	male	12	50	4.1	21.95	0	42.9114
III	1	3	food restriction	39.1	13.81	9	female	12	50	4.6	19.57	0	42.9114
III	1	3	food restriction	39.1	13.81	10	female	12	50	4.3	32.56	0	42.9114
III	1	3	food restriction	39.1	13.81	11	male	12	50	4.3	25.58	0	42.9114
III	1	3	food restriction	39.1	13.81	12	male	12	50	4.6	23.91	0	42.9114
III	1	3	food restriction	39.1	13.81	13	female	12	50	4.2	16.67	0	42.9114
III	1	7	food restriction	46.6	2.36	1	female	12	75	5.3	39.62	0	44.3521
III	1	7	food restriction	46.6	2.36	2	male	12	75	5.7	26.32	0	44.3521
III	1	7	food restriction	46.6	2.36	3	male	12	75	5.1	29.41	0	44.3521
III	1	7	food restriction	46.6	2.36	4	male	12	75	5.8	25.86	0	44.3521
III	1	7	food restriction	46.6	2.36	5	male	12	75	5.9	33.9	0	44.3521
III	1	7	food restriction	46.6	2.36	6	male	12	75	5.9	35.59	0	44.3521
III	1	7	food restriction	46.6	2.36	7	male	12	75	5.3	37.74	0	44.3521
III	1	7	food restriction	46.6	2.36	8	male	12	75	5.5	36.36	0	44.3521
III	1	7	food restriction	46.6	2.36	9	male	12	75	5.6	26.79	0	44.3521
III	1	7	food restriction	46.6	2.36	10	female	12	75	5.3	30.19	0	44.3521
III	1	7	food restriction	46.6	2.36	11	male	12	75	4.8	41.67	0	44.3521
III	1	7	food restriction	46.6	2.36	12	female	12	75	5.5	36.36	0	44.3521
III	1	9	food restriction	45.1	10.2	1	female	17	35.29	3.8	21.05	-1.69	39.4308
III	1	9	food restriction	45.1	10.2	2	male	17	35.29	4.2	23.81	-1.69	39.4308
III	1	9	food restriction	45.1	10.2	3	female	17	35.29	4	45	-1.69	39.4308
III	1	9	food restriction	45.1	10.2	4	male	17	35.29	3.5	25.71	-1.69	39.4308
III	1	9	food restriction	45.1	10.2	5	female	17	35.29	3.6	38.89	-1.69	39.4308
III	1	9	food restriction	45.1	10.2	6	female	17	35.29	3.7	37.84	-1.69	39.4308
III	1	9	food restriction	45.1	10.2	7	male	17	35.29	2.8	25	-1.69	39.4308
III	1	9	food restriction	45.1	10.2	8	male	17	35.29	4.3	18.6	-1.69	39.4308
III	1	9	food restriction	45.1	10.2	9	male	17	35.29	3.6	16.67	-1.69	39.4308
III	1	9	food restriction	45.1	10.2	10	female	17	35.29	3.3	36.36	-1.69	39.4308
III	1	9	food restriction	45.1	10.2	11	female	17	35.29	3.8	44.74	-1.69	39.4308
III	1	9	food restriction	45.1	10.2	12	female	17	35.29	3.3	27.27	-1.69	39.4308
III	1	9	food restriction	45.1	10.2	13	female	17	35.29	4.7	36.17	-1.69	39.4308
III	1	9	food restriction	45.1	10.2	14	female	17	35.29	3.1	38.71	-1.69	39.4308
III	1	9	food restriction	45.1	10.2	15	female	17	35.29	2.8	46.43	-1.69	39.4308
III	1	9	food restriction	45.1	10.2	16	female	17	35.29	3	23.33	-1.69	39.4308
III	1	9	food restriction	45.1	10.2	17	male	17	35.29	1.6	37.5	-1.69	39.4308
III	1	11	ad libitum	44.8	1.12	1	male	17	52.94	4.7	21.28	0	41.6274
III	1	11	ad libitum	44.8	1.12	2	female	17	52.94	4.3	30.23	0	41.6274
III	1	11	ad libitum	44.8	1.12	3	female	17	52.94	3.3	24.24	0	41.6274
III	1	11	ad libitum	44.8	1.12	4	male	17	52.94	3.4	32.35	0	41.6274
III	1	11	ad libitum	44.8	1.12	5	male	17	52.94	4.1	17.07	0	41.6274
III	1	11	ad libitum	44.8	1.12	6	male	17	52.94	4.2	21.43	0	41.6274
III	1	11	ad libitum	44.8	1.12	7	male	17	52.94	4.2	23.81	0	41.6274
III	1	11	ad libitum	44.8	1.12	8	male	17	52.94	5	24	0	41.6274
III	1	11	ad libitum	44.8	1.12	9	female	17	52.94	4.2	-2.38	0	41.6274
III	1	11	ad libitum	44.8	1.12	10	male	17	52.94	4.4	18.18	0	41.6274
III	1	11	ad libitum	44.8	1.12	11	male	17	52.94	4.8	16.67	0	41.6274
III	1	11	ad libitum	44.8	1.12	12	male	17	52.94	4.7	6.38	0	41.6274
III	1	11	ad libitum	44.8	1.12	13	female	17	52.94	4.8	10.42	0	41.6274
III	1	11	ad libitum	44.8	1.12	14	female	17	52.94	4.8	18.75	0	41.6274
III	1	11	ad libitum	44.8	1.12	15	female	17	52.94	5	10	0	41.6274
III	1	11	ad libitum	44.8	1.12	16	female	17	52.94	2.5	8	0	41.6274
III	1	11	ad libitum	44.8	1.12	17	female	17	52.94	5.1	21.57	0	41.6274
III	1	12	food restriction	46.2	-2.16	1	female	13	46.15	3.3	45.45	0	34.2302
III	1	12	food restriction	46.2	-2.16	2	female	13	46.15	3.7	27.03	0	34.2302
III	1	12	food restriction	46.2	-2.16	3	male	13	46.15	3.4	29.41	0	34.2302
III	1	12	food restriction	46.2	-2.16	4	male	13	46.15	3.8	26.32	0	34.2302
III	1	12	food restriction	46.2	-2.16	5	female	13	46.15	3.4	23.53	0	34.2302
III	1	12	food restriction	46.2	-2.16	6	male	13	46.15	3.6	25	0	34.2302
III	1	12	food restriction	46.2	-2.16	7	male	13	46.15	3.4	29.41	0	34.2302
III	1	12	food restriction	46.2	-2.16	8	female	13	46.15	2.9	31.03	0	34.2302
III	1	12	food restriction	46.2	-2.16	10	female	13	46.15	3.7	29.73	0	34.2302
III	1	12	food restriction	46.2	-2.16	11	female	13	46.15	3.6	30.56	0	34.2302
III	1	12	food restriction	46.2	-2.16	12	male	13	46.15	3.8	28.95	0	34.2302
III	1	12	food restriction	46.2	-2.16	13	female	13	46.15	3.3	33.33	0	34.2302
III	1	12	food restriction	46.2	-2.16	14	male	13	46.15	3.6	36.11	0	34.2302
III	1	13	ad libitum	47.9	2.3	1	male	12	58.33	6.1	14.75	0	52.0892
III	1	13	ad libitum	47.9	2.3	2	male	12	58.33	5.2	23.08	0	52.0892
III	1	13	ad libitum	47.9	2.3	3	male	12	58.33	6.2	14.52	0	52.0892
III	1	13	ad libitum	47.9	2.3	4	female	12	58.33	5.3	24.53	0	52.0892
III	1	13	ad libitum	47.9	2.3	5	female	12	58.33	5.6	23.21	0	52.0892
III	1	13	ad libitum	47.9	2.3	6	female	12	58.33	4.4	25	0	52.0892
III	1	13	ad libitum	47.9	2.3	7	male	12	58.33	5.7	15.79	0	52.0892
III	1	13	ad libitum	47.9	2.3	8	female	12	58.33	5.6	14.29	0	52.0892
III	1	13	ad libitum	47.9	2.3	9	male	12	58.33	6	18.33	0	52.0892
III	1	13	ad libitum	47.9	2.3	10	male	12	58.33	5.2	13.46	0	52.0892
III	1	13	ad libitum	47.9	2.3	11	female	12	58.33	5.3	24.53	0	52.0892
III	1	13	ad libitum	47.9	2.3	12	male	12	58.33	4.7	21.28	0	52.0892
III	1	15	food restriction	46.9	-5.76	1	male	12	58.33	5.3	30.19	0	49.8632
III	1	15	food restriction	46.9	-5.76	2	female	12	58.33	7.1	32.39	0	49.8632
III	1	15	food restriction	46.9	-5.76	4	male	12	58.33	6.9	30.43	0	49.8632
III	1	15	food restriction	46.9	-5.76	5	female	12	58.33	6.3	26.98	0	49.8632
III	1	15	food restriction	46.9	-5.76	6	female	12	58.33	6.9	17.39	0	49.8632
III	1	15	food restriction	46.9	-5.76	7	male	12	58.33	6.6	19.7	0	49.8632
III	1	15	food restriction	46.9	-5.76	8	male	12	58.33	6.7	19.4	0	49.8632
III	1	15	food restriction	46.9	-5.76	9	male	12	58.33	6.8	29.41	0	49.8632
III	1	15	food restriction	46.9	-5.76	10	female	12	58.33	5.8	22.41	0	49.8632
III	1	15	food restriction	46.9	-5.76	11	male	12	58.33	7	28.57	0	49.8632
III	1	15	food restriction	46.9	-5.76	12	female	12	58.33	5.3	26.42	0	49.8632
III	1	15	food restriction	46.9	-5.76	13	male	12	58.33	6.8	41.18	0	49.8632
III	1	16	ad libitum	45.9	1.53	1	female	14	50	4.2	16.67	0	45.2417
III	1	16	ad libitum	45.9	1.53	2	female	14	50	3.8	23.68	0	45.2417
III	1	16	ad libitum	45.9	1.53	3	male	14	50	3.7	24.32	0	45.2417
III	1	16	ad libitum	45.9	1.53	4	male	14	50	4.6	32.61	0	45.2417
III	1	16	ad libitum	45.9	1.53	5	male	14	50	3.8	36.84	0	45.2417
III	1	16	ad libitum	45.9	1.53	6	female	14	50	3.7	18.92	0	45.2417
III	1	16	ad libitum	45.9	1.53	7	male	14	50	4.7	17.02	0	45.2417
III	1	16	ad libitum	45.9	1.53	8	female	14	50	4.4	22.73	0	45.2417
III	1	16	ad libitum	45.9	1.53	9	female	14	50	4.2	21.43	0	45.2417
III	1	16	ad libitum	45.9	1.53	10	male	14	50	4.6	15.22	0	45.2417
III	1	16	ad libitum	45.9	1.53	12	female	14	50	4.4	43.18	0	45.2417
III	1	16	ad libitum	45.9	1.53	13	female	14	50	4	27.5	0	45.2417
III	1	16	ad libitum	45.9	1.53	14	male	14	50	4.6	28.26	0	45.2417
III	1	16	ad libitum	45.9	1.53	15	male	14	50	5	14	0	45.2417
III	1	18	ad libitum	45.3	9.93	1	male	14	78.57	5.1	21.57	0	53.2205
III	1	18	ad libitum	45.3	9.93	2	male	14	78.57	5.3	16.98	0	53.2205
III	1	18	ad libitum	45.3	9.93	3	male	14	78.57	5.3	11.32	0	53.2205
III	1	18	ad libitum	45.3	9.93	4	male	14	78.57	5.5	14.55	0	53.2205
III	1	18	ad libitum	45.3	9.93	5	male	14	78.57	4.9	16.33	0	53.2205
III	1	18	ad libitum	45.3	9.93	6	male	14	78.57	4.9	26.53	0	53.2205
III	1	18	ad libitum	45.3	9.93	7	male	14	78.57	4.8	20.83	0	53.2205
III	1	18	ad libitum	45.3	9.93	8	male	14	78.57	4.8	27.08	0	53.2205
III	1	18	ad libitum	45.3	9.93	9	female	14	78.57	5.7	17.54	0	53.2205
III	1	18	ad libitum	45.3	9.93	10	male	14	78.57	5.8	10.34	0	53.2205
III	1	18	ad libitum	45.3	9.93	11	female	14	78.57	4.7	19.15	0	53.2205
III	1	18	ad libitum	45.3	9.93	12	male	14	78.57	3.8	21.05	0	53.2205
III	1	18	ad libitum	45.3	9.93	13	male	14	78.57	5.2	5.77	0	53.2205
III	1	18	ad libitum	45.3	9.93	14	female	14	78.57	5.2	21.15	0	53.2205
III	1	19	food restriction	42.9	6.06	1	male	13	38.46	5.3	24.53	0	43.14
III	1	19	food restriction	42.9	6.06	2	female	13	38.46	4.7	12.77	0	43.14
III	1	19	food restriction	42.9	6.06	3	female	13	38.46	4.4	34.09	0	43.14
III	1	19	food restriction	42.9	6.06	4	male	13	38.46	4.5	35.56	0	43.14
III	1	19	food restriction	42.9	6.06	5	female	13	38.46	4.9	24.49	0	43.14
III	1	19	food restriction	42.9	6.06	6	female	13	38.46	4.8	31.25	0	43.14
III	1	19	food restriction	42.9	6.06	7	female	13	38.46	4.7	36.17	0	43.14
III	1	19	food restriction	42.9	6.06	8	female	13	38.46	4.4	29.55	0	43.14
III	1	19	food restriction	42.9	6.06	9	female	13	38.46	5.1	21.57	0	43.14
III	1	19	food restriction	42.9	6.06	10	male	13	38.46	4.9	28.57	0	43.14
III	1	19	food restriction	42.9	6.06	11	female	13	38.46	5.4	16.67	0	43.14
III	1	19	food restriction	42.9	6.06	12	male	13	38.46	4.5	15.56	0	43.14
III	1	19	food restriction	42.9	6.06	13	male	13	38.46	5.5	25.45	0	43.14
III	2	75	ad libitum	48.1	-2.7	1	male	10	50	5.8	25.86	-9.72	45.1312
III	2	75	ad libitum	48.1	-2.7	2	male	10	50	4.8	39.58	-9.72	45.1312
III	2	75	ad libitum	48.1	-2.7	3	female	10	50	5.7	36.84	-9.72	45.1312
III	2	75	ad libitum	48.1	-2.7	4	female	10	50	5.5	34.55	-9.72	45.1312
III	2	75	ad libitum	48.1	-2.7	5	female	10	50	5.1	33.33	-9.72	45.1312
III	2	75	ad libitum	48.1	-2.7	6	male	10	50	5.2	36.54	-9.72	45.1312
III	2	75	ad libitum	48.1	-2.7	8	female	10	50	5.2	36.54	-9.72	45.1312
III	2	75	ad libitum	48.1	-2.7	9	male	10	50	5.4	31.48	-9.72	45.1312
III	2	75	ad libitum	48.1	-2.7	10	male	10	50	5.6	32.14	-9.72	45.1312
III	2	77	food restriction	43.1	-0.46	1	male	13	30.77	4.5	31.11	0	38.0644
III	2	77	food restriction	43.1	-0.46	2	female	13	30.77	5.4	24.07	0	38.0644
III	2	77	food restriction	43.1	-0.46	3	female	13	30.77	4.7	38.3	0	38.0644
III	2	77	food restriction	43.1	-0.46	4	female	13	30.77	4.9	28.57	0	38.0644
III	2	77	food restriction	43.1	-0.46	5	female	13	30.77	5	36	0	38.0644
III	2	77	food restriction	43.1	-0.46	6	female	13	30.77	5.7	15.79	0	38.0644
III	2	77	food restriction	43.1	-0.46	7	male	13	30.77	4.7	27.66	0	38.0644
III	2	77	food restriction	43.1	-0.46	8	male	13	30.77	5.4	25.93	0	38.0644
III	2	77	food restriction	43.1	-0.46	9	female	13	30.77	5	26	0	38.0644
III	2	77	food restriction	43.1	-0.46	10	female	13	30.77	5.7	19.3	0	38.0644
III	2	77	food restriction	43.1	-0.46	11	female	13	30.77	4.7	27.66	0	38.0644
III	2	77	food restriction	43.1	-0.46	12	female	13	30.77	4.7	25.53	0	38.0644
III	2	77	food restriction	43.1	-0.46	13	male	13	30.77	5	22	0	38.0644
III	2	66	ad libitum	32.4	7.41	2	male	10	50	3.4	50	-62.25	18.7403
III	2	66	ad libitum	32.4	7.41	5	male	10	50	3.6	50	-62.25	18.7403
III	2	66	ad libitum	32.4	7.41	15	male	10	50	2.9	72.41	-62.25	18.7403
III	2	66	ad libitum	32.4	7.41	16	male	10	50	3.2	65.63	-62.25	18.7403
III	2	73	food restriction	44.9	0.67	1	male	14	64.29	5.1	31.37	0	51.2677
III	2	73	food restriction	44.9	0.67	2	male	14	64.29	4.4	27.27	0	51.2677
III	2	73	food restriction	44.9	0.67	3	male	14	64.29	4.9	42.86	0	51.2677
III	2	73	food restriction	44.9	0.67	4	male	14	64.29	5	28	0	51.2677
III	2	73	food restriction	44.9	0.67	5	male	14	64.29	5.2	26.92	0	51.2677
III	2	73	food restriction	44.9	0.67	6	female	14	64.29	5	28	0	51.2677
III	2	73	food restriction	44.9	0.67	7	male	14	64.29	5	36	0	51.2677
III	2	73	food restriction	44.9	0.67	8	male	14	64.29	4.9	22.45	0	51.2677
III	2	73	food restriction	44.9	0.67	9	male	14	64.29	4.1	29.27	0	51.2677
III	2	73	food restriction	44.9	0.67	10	female	14	64.29	3.4	2.94	0	51.2677
III	2	73	food restriction	44.9	0.67	11	female	14	64.29	4.7	10.64	0	51.2677
III	2	73	food restriction	44.9	0.67	12	female	14	64.29	4.1	17.07	0	51.2677
III	2	73	food restriction	44.9	0.67	13	male	14	64.29	4.7	23.4	0	51.2677
III	2	73	food restriction	44.9	0.67	14	female	14	64.29	4.3	32.56	0	51.2677
III	2	29	ad libitum	44.5	20	1	female	11	27.27	5.3	5.66	0	46.4499
III	2	29	ad libitum	44.5	20	2	female	11	27.27	4.8	6.25	0	46.4499
III	2	29	ad libitum	44.5	20	3	male	11	27.27	5.2	7.69	0	46.4499
III	2	29	ad libitum	44.5	20	4	male	11	27.27	5	8	0	46.4499
III	2	29	ad libitum	44.5	20	5	female	11	27.27	4.7	10.64	0	46.4499
III	2	29	ad libitum	44.5	20	6	female	11	27.27	5.5	0	0	46.4499
III	2	29	ad libitum	44.5	20	7	male	11	27.27	5.3	5.66	0	46.4499
III	2	29	ad libitum	44.5	20	8	female	11	27.27	5.2	9.62	0	46.4499
III	2	29	ad libitum	44.5	20	9	female	11	27.27	5.6	0	0	46.4499
III	2	29	ad libitum	44.5	20	10	female	11	27.27	4.6	10.87	0	46.4499
III	2	29	ad libitum	44.5	20	11	female	11	27.27	5.4	1.85	0	46.4499
III	2	30	ad libitum	41.5	7.23	1	male	17	70.59	3.2	15.63	0	40.8273
III	2	30	ad libitum	41.5	7.23	2	male	17	70.59	4.3	30.23	0	40.8273
III	2	30	ad libitum	41.5	7.23	3	male	17	70.59	3.9	25.64	0	40.8273
III	2	30	ad libitum	41.5	7.23	4	male	17	70.59	4.1	39.02	0	40.8273
III	2	30	ad libitum	41.5	7.23	5	female	17	70.59	3.5	22.86	0	40.8273
III	2	30	ad libitum	41.5	7.23	6	male	17	70.59	3.6	47.22	0	40.8273
III	2	30	ad libitum	41.5	7.23	7	female	17	70.59	3.7	32.43	0	40.8273
III	2	30	ad libitum	41.5	7.23	8	male	17	70.59	3.1	38.71	0	40.8273
III	2	30	ad libitum	41.5	7.23	9	male	17	70.59	3.7	16.22	0	40.8273
III	2	30	ad libitum	41.5	7.23	10	male	17	70.59	3.1	12.9	0	40.8273
III	2	30	ad libitum	41.5	7.23	11	male	17	70.59	3.7	27.03	0	40.8273
III	2	30	ad libitum	41.5	7.23	12	female	17	70.59	3.1	29.03	0	40.8273
III	2	30	ad libitum	41.5	7.23	13	female	17	70.59	3.8	7.89	0	40.8273
III	2	30	ad libitum	41.5	7.23	14	male	17	70.59	4	15	0	40.8273
III	2	30	ad libitum	41.5	7.23	15	male	17	70.59	4.7	23.4	0	40.8273
III	2	30	ad libitum	41.5	7.23	16	female	17	70.59	3	26.67	0	40.8273
III	2	30	ad libitum	41.5	7.23	17	male	17	70.59	3	13.33	0	40.8273
III	2	51	ad libitum	43.4	-0.92	1	male	14	57.14	4.6	34.78	0	40.6016
III	2	51	ad libitum	43.4	-0.92	2	female	14	57.14	4.5	35.56	0	40.6016
III	2	51	ad libitum	43.4	-0.92	3	male	14	57.14	4.3	11.63	0	40.6016
III	2	51	ad libitum	43.4	-0.92	4	female	14	57.14	4.6	34.78	0	40.6016
III	2	51	ad libitum	43.4	-0.92	5	male	14	57.14	4.5	33.33	0	40.6016
III	2	51	ad libitum	43.4	-0.92	6	male	14	57.14	4.8	31.25	0	40.6016
III	2	51	ad libitum	43.4	-0.92	7	male	14	57.14	5.2	23.08	0	40.6016
III	2	51	ad libitum	43.4	-0.92	8	female	14	57.14	3.7	32.43	0	40.6016
III	2	51	ad libitum	43.4	-0.92	9	female	14	57.14	3.8	18.42	0	40.6016
III	2	51	ad libitum	43.4	-0.92	10	male	14	57.14	4.2	21.43	0	40.6016
III	2	51	ad libitum	43.4	-0.92	11	female	14	57.14	4.3	20.93	0	40.6016
III	2	51	ad libitum	43.4	-0.92	12	male	14	57.14	4.9	30.61	0	40.6016
III	2	51	ad libitum	43.4	-0.92	13	female	14	57.14	4.4	9.09	0	40.6016
III	2	51	ad libitum	43.4	-0.92	14	male	14	57.14	4.4	27.27	0	40.6016
III	2	34	ad libitum	42.6	4.93	1	female	14	42.86	5.3	39.62	-5.91	48.5946
III	2	34	ad libitum	42.6	4.93	3	female	14	42.86	4.3	62.79	-5.91	48.5946
III	2	34	ad libitum	42.6	4.93	4	male	14	42.86	3.9	28.21	-5.91	48.5946
III	2	34	ad libitum	42.6	4.93	5	male	14	42.86	4	27.5	-5.91	48.5946
III	2	34	ad libitum	42.6	4.93	6	male	14	42.86	4	50	-5.91	48.5946
III	2	34	ad libitum	42.6	4.93	7	female	14	42.86	5.7	26.32	-5.91	48.5946
III	2	34	ad libitum	42.6	4.93	8	male	14	42.86	5	32	-5.91	48.5946
III	2	34	ad libitum	42.6	4.93	9	female	14	42.86	4.7	42.55	-5.91	48.5946
III	2	34	ad libitum	42.6	4.93	10	female	14	42.86	4.7	42.55	-5.91	48.5946
III	2	34	ad libitum	42.6	4.93	11	male	14	42.86	4.7	-2.13	-5.91	48.5946
III	2	34	ad libitum	42.6	4.93	12	male	14	42.86	4	32.5	-5.91	48.5946
III	2	34	ad libitum	42.6	4.93	13	female	14	42.86	4.9	28.57	-5.91	48.5946
III	2	34	ad libitum	42.6	4.93	14	female	14	42.86	3.7	-2.7	-5.91	48.5946
III	2	72	food restriction	42.8	-7.94	1	male	13	46.15	5.7	24.56	-2.35	55.2734
III	2	72	food restriction	42.8	-7.94	2	female	13	46.15	4.9	36.73	-2.35	55.2734
III	2	72	food restriction	42.8	-7.94	3	male	13	46.15	5.5	23.64	-2.35	55.2734
III	2	72	food restriction	42.8	-7.94	4	female	13	46.15	5.3	26.42	-2.35	55.2734
III	2	72	food restriction	42.8	-7.94	5	female	13	46.15	5.5	29.09	-2.35	55.2734
III	2	72	food restriction	42.8	-7.94	6	male	13	46.15	5	42	-2.35	55.2734
III	2	72	food restriction	42.8	-7.94	7	female	13	46.15	4.9	36.73	-2.35	55.2734
III	2	72	food restriction	42.8	-7.94	8	female	13	46.15	5	34	-2.35	55.2734
III	2	72	food restriction	42.8	-7.94	9	female	13	46.15	5.5	21.82	-2.35	55.2734
III	2	72	food restriction	42.8	-7.94	10	male	13	46.15	5.3	30.19	-2.35	55.2734
III	2	72	food restriction	42.8	-7.94	11	female	13	46.15	4.9	32.65	-2.35	55.2734
III	2	72	food restriction	42.8	-7.94	12	male	13	46.15	4.8	27.08	-2.35	55.2734
III	3	83	food restriction	44.5	9.89	1	female	14	42.86	3.8	21.05	0	45.0552
III	3	83	food restriction	44.5	9.89	2	male	14	42.86	5	26	0	45.0552
III	3	83	food restriction	44.5	9.89	3	male	14	42.86	4.6	36.96	0	45.0552
III	3	83	food restriction	44.5	9.89	4	male	14	42.86	5.1	23.53	0	45.0552
III	3	83	food restriction	44.5	9.89	5	male	14	42.86	4.8	43.75	0	45.0552
III	3	83	food restriction	44.5	9.89	6	female	14	42.86	5.3	37.74	0	45.0552
III	3	83	food restriction	44.5	9.89	7	female	14	42.86	4	30	0	45.0552
III	3	83	food restriction	44.5	9.89	8	female	14	42.86	4.8	31.25	0	45.0552
III	3	83	food restriction	44.5	9.89	9	female	14	42.86	3.1	35.48	0	45.0552
III	3	83	food restriction	44.5	9.89	10	male	14	42.86	5.3	32.08	0	45.0552
III	3	83	food restriction	44.5	9.89	11	female	14	42.86	4.7	27.66	0	45.0552
III	3	83	food restriction	44.5	9.89	12	female	14	42.86	4.2	26.19	0	45.0552
III	3	83	food restriction	44.5	9.89	13	female	14	42.86	2.7	-11.11	0	45.0552
III	3	83	food restriction	44.5	9.89	14	male	14	42.86	4	42.5	0	45.0552
III	3	85	food restriction	44.3	11.51	1	male	10	70	4.9	30.61	0	42.4555
III	3	85	food restriction	44.3	11.51	2	male	10	70	5.7	36.84	0	42.4555
III	3	85	food restriction	44.3	11.51	3	male	10	70	6	36.67	0	42.4555
III	3	85	food restriction	44.3	11.51	4	male	10	70	5.9	37.29	0	42.4555
III	3	85	food restriction	44.3	11.51	5	female	10	70	6.1	34.43	0	42.4555
III	3	85	food restriction	44.3	11.51	6	female	10	70	5.3	26.42	0	42.4555
III	3	85	food restriction	44.3	11.51	7	male	10	70	5.9	33.9	0	42.4555
III	3	85	food restriction	44.3	11.51	8	male	10	70	5.2	32.69	0	42.4555
III	3	85	food restriction	44.3	11.51	9	male	10	70	5.9	32.2	0	42.4555
III	3	85	food restriction	44.3	11.51	10	female	10	70	4.5	40	0	42.4555
III	3	90	food restriction	39.3	26.72	1	female	15	46.67	5	26	0	44.0802
III	3	90	food restriction	39.3	26.72	2	male	15	46.67	5	26	0	44.0802
III	3	90	food restriction	39.3	26.72	3	male	15	46.67	4.3	13.95	0	44.0802
III	3	90	food restriction	39.3	26.72	4	male	15	46.67	5	20	0	44.0802
III	3	90	food restriction	39.3	26.72	5	male	15	46.67	4.4	15.91	0	44.0802
III	3	90	food restriction	39.3	26.72	6	female	15	46.67	3.5	-2.86	0	44.0802
III	3	90	food restriction	39.3	26.72	7	female	15	46.67	3.7	10.81	0	44.0802
III	3	90	food restriction	39.3	26.72	8	female	15	46.67	5.1	23.53	0	44.0802
III	3	90	food restriction	39.3	26.72	9	female	15	46.67	3.7	8.11	0	44.0802
III	3	90	food restriction	39.3	26.72	10	female	15	46.67	5.1	21.57	0	44.0802
III	3	90	food restriction	39.3	26.72	11	female	15	46.67	4.3	18.6	0	44.0802
III	3	90	food restriction	39.3	26.72	12	male	15	46.67	5.1	15.69	0	44.0802
III	3	90	food restriction	39.3	26.72	13	male	15	46.67	4.1	29.27	0	44.0802
III	3	90	food restriction	39.3	26.72	14	male	15	46.67	4.4	6.82	0	44.0802
III	3	90	food restriction	39.3	26.72	15	female	15	46.67	4.4	25	0	44.0802
III	3	91	ad libitum	45.8	10.92	1	male	15	73.33	6.2	9.68	-3.57	50.3475
III	3	91	ad libitum	45.8	10.92	2	female	15	73.33	5.1	19.61	-3.57	50.3475
III	3	91	ad libitum	45.8	10.92	3	male	15	73.33	5.1	29.41	-3.57	50.3475
III	3	91	ad libitum	45.8	10.92	4	female	15	73.33	4.4	13.64	-3.57	50.3475
III	3	91	ad libitum	45.8	10.92	5	male	15	73.33	6.3	12.7	-3.57	50.3475
III	3	91	ad libitum	45.8	10.92	6	female	15	73.33	4.9	12.24	-3.57	50.3475
III	3	91	ad libitum	45.8	10.92	8	male	15	73.33	5.9	22.03	-3.57	50.3475
III	3	91	ad libitum	45.8	10.92	9	male	15	73.33	5.2	25	-3.57	50.3475
III	3	91	ad libitum	45.8	10.92	10	female	15	73.33	4.1	31.71	-3.57	50.3475
III	3	91	ad libitum	45.8	10.92	11	male	15	73.33	5.1	31.37	-3.57	50.3475
III	3	91	ad libitum	45.8	10.92	12	male	15	73.33	5.1	21.57	-3.57	50.3475
III	3	91	ad libitum	45.8	10.92	13	male	15	73.33	4.6	36.96	-3.57	50.3475
III	3	91	ad libitum	45.8	10.92	14	male	15	73.33	5.7	12.28	-3.57	50.3475
III	3	91	ad libitum	45.8	10.92	15	male	15	73.33	5.2	36.54	-3.57	50.3475
III	3	93	ad libitum	45.6	12.72	1	male	16	50	4.3	11.63	0	44.3023
III	3	93	ad libitum	45.6	12.72	2	female	16	50	5.1	25.49	0	44.3023
III	3	93	ad libitum	45.6	12.72	3	female	16	50	5	12	0	44.3023
III	3	93	ad libitum	45.6	12.72	4	male	16	50	5.1	1.96	0	44.3023
III	3	93	ad libitum	45.6	12.72	5	female	16	50	3.3	18.18	0	44.3023
III	3	93	ad libitum	45.6	12.72	6	male	16	50	4.9	0	0	44.3023
III	3	93	ad libitum	45.6	12.72	7	male	16	50	4.3	0	0	44.3023
III	3	93	ad libitum	45.6	12.72	8	female	16	50	4.7	12.77	0	44.3023
III	3	93	ad libitum	45.6	12.72	9	male	16	50	4.7	14.89	0	44.3023
III	3	93	ad libitum	45.6	12.72	10	male	16	50	3.1	32.26	0	44.3023
III	3	93	ad libitum	45.6	12.72	11	female	16	50	4.3	16.28	0	44.3023
III	3	93	ad libitum	45.6	12.72	12	female	16	50	3.8	-5.26	0	44.3023
III	3	93	ad libitum	45.6	12.72	13	female	16	50	5.6	-10.71	0	44.3023
III	3	93	ad libitum	45.6	12.72	14	male	16	50	5	18	0	44.3023
III	3	93	ad libitum	45.6	12.72	15	male	16	50	3.6	25	0	44.3023
III	3	93	ad libitum	45.6	12.72	16	female	16	50	4.5	11.11	0	44.3023
III	3	94	food restriction	43.8	15.07	1	male	15	46.67	5	18	0	49.2095
III	3	94	food restriction	43.8	15.07	2	female	15	46.67	5	26	0	49.2095
III	3	94	food restriction	43.8	15.07	3	male	15	46.67	4.6	30.43	0	49.2095
III	3	94	food restriction	43.8	15.07	4	female	15	46.67	4.3	39.53	0	49.2095
III	3	94	food restriction	43.8	15.07	5	female	15	46.67	4	-7.5	0	49.2095
III	3	94	food restriction	43.8	15.07	6	male	15	46.67	4.1	17.07	0	49.2095
III	3	94	food restriction	43.8	15.07	7	male	15	46.67	3.8	47.37	0	49.2095
III	3	94	food restriction	43.8	15.07	8	male	15	46.67	5.3	37.74	0	49.2095
III	3	94	food restriction	43.8	15.07	9	female	15	46.67	4.4	-25	0	49.2095
III	3	94	food restriction	43.8	15.07	10	male	15	46.67	3.8	26.32	0	49.2095
III	3	94	food restriction	43.8	15.07	11	female	15	46.67	3.2	28.13	0	49.2095
III	3	94	food restriction	43.8	15.07	12	male	15	46.67	4.3	34.88	0	49.2095
III	3	94	food restriction	43.8	15.07	13	female	15	46.67	4.8	12.5	0	49.2095
III	3	94	food restriction	43.8	15.07	14	female	15	46.67	3.1	35.48	0	49.2095
III	3	94	food restriction	43.8	15.07	15	female	15	46.67	3.3	0	0	49.2095
III	3	95	food restriction	46.3	10.58	1	male	12	33.33	5.8	17.24	0	46.5384
III	3	95	food restriction	46.3	10.58	2	female	12	33.33	4.8	22.92	0	46.5384
III	3	95	food restriction	46.3	10.58	3	female	12	33.33	5.4	-14.81	0	46.5384
III	3	95	food restriction	46.3	10.58	4	female	12	33.33	4.5	17.78	0	46.5384
III	3	95	food restriction	46.3	10.58	5	female	12	33.33	5.7	8.77	0	46.5384
III	3	95	food restriction	46.3	10.58	6	female	12	33.33	4.9	10.2	0	46.5384
III	3	95	food restriction	46.3	10.58	7	male	12	33.33	5	2	0	46.5384
III	3	95	food restriction	46.3	10.58	8	male	12	33.33	5.7	12.28	0	46.5384
III	3	95	food restriction	46.3	10.58	9	male	12	33.33	4.4	27.27	0	46.5384
III	3	95	food restriction	46.3	10.58	10	female	12	33.33	4.6	15.22	0	46.5384
III	3	95	food restriction	46.3	10.58	11	female	12	33.33	4.7	17.02	0	46.5384
III	3	95	food restriction	46.3	10.58	12	female	12	33.33	5	12	0	46.5384
III	3	107	ad libitum	39.1	8.18	1	male	10	80	5.1	-3.92	0	36.9059
III	3	107	ad libitum	39.1	8.18	2	male	10	80	4.9	0	0	36.9059
III	3	107	ad libitum	39.1	8.18	3	male	10	80	4.8	0	0	36.9059
III	3	107	ad libitum	39.1	8.18	4	male	10	80	5	6	0	36.9059
III	3	107	ad libitum	39.1	8.18	5	male	10	80	4.7	0	0	36.9059
III	3	107	ad libitum	39.1	8.18	6	male	10	80	5	-4	0	36.9059
III	3	107	ad libitum	39.1	8.18	7	male	10	80	4.7	2.13	0	36.9059
III	3	107	ad libitum	39.1	8.18	8	female	10	80	4.8	0	0	36.9059
III	3	107	ad libitum	39.1	8.18	9	female	10	80	4.7	-4.26	0	36.9059
III	3	107	ad libitum	39.1	8.18	10	male	10	80	4.7	4.26	0	36.9059
III	3	109	food restriction	42.4	5.9	1	male	12	58.33	5.3	26.42	0	42.7244
III	3	109	food restriction	42.4	5.9	2	male	12	58.33	5	28	0	42.7244
III	3	109	food restriction	42.4	5.9	3	male	12	58.33	4.7	27.66	0	42.7244
III	3	109	food restriction	42.4	5.9	4	male	12	58.33	5	32	0	42.7244
III	3	109	food restriction	42.4	5.9	5	male	12	58.33	5.7	24.56	0	42.7244
III	3	109	food restriction	42.4	5.9	6	female	12	58.33	5.2	28.85	0	42.7244
III	3	109	food restriction	42.4	5.9	7	female	12	58.33	5.2	15.38	0	42.7244
III	3	109	food restriction	42.4	5.9	8	male	12	58.33	5.3	26.42	0	42.7244
III	3	109	food restriction	42.4	5.9	9	female	12	58.33	4.8	31.25	0	42.7244
III	3	109	food restriction	42.4	5.9	10	male	12	58.33	5	26	0	42.7244
III	3	109	food restriction	42.4	5.9	11	female	12	58.33	5.1	27.45	0	42.7244
III	3	109	food restriction	42.4	5.9	12	female	12	58.33	4.9	22.45	0	42.7244
III	3	110	food restriction	41.6	8.65	1	male	11	63.64	6	11.67	0	49.1957
III	3	110	food restriction	41.6	8.65	2	female	11	63.64	5.4	40.74	0	49.1957
III	3	110	food restriction	41.6	8.65	3	male	11	63.64	3.9	51.28	0	49.1957
III	3	110	food restriction	41.6	8.65	4	male	11	63.64	6	23.33	0	49.1957
III	3	110	food restriction	41.6	8.65	5	female	11	63.64	5.5	40	0	49.1957
III	3	110	food restriction	41.6	8.65	6	male	11	63.64	6.1	31.15	0	49.1957
III	3	110	food restriction	41.6	8.65	7	male	11	63.64	6.3	28.57	0	49.1957
III	3	110	food restriction	41.6	8.65	8	female	11	63.64	5.4	48.15	0	49.1957
III	3	110	food restriction	41.6	8.65	9	male	11	63.64	5.1	13.73	0	49.1957
III	3	110	food restriction	41.6	8.65	10	male	11	63.64	4.6	52.17	0	49.1957
III	3	110	food restriction	41.6	8.65	11	female	11	63.64	5.8	31.03	0	49.1957
III	3	111	food restriction	38.9	24.94	1	male	14	64.29	4.3	32.56	-3.85	50.0382
III	3	111	food restriction	38.9	24.94	2	female	14	64.29	4.5	31.11	-3.85	50.0382
III	3	111	food restriction	38.9	24.94	3	female	14	64.29	3.9	30.77	-3.85	50.0382
III	3	111	food restriction	38.9	24.94	4	male	14	64.29	5.3	11.32	-3.85	50.0382
III	3	111	food restriction	38.9	24.94	5	male	14	64.29	5	36	-3.85	50.0382
III	3	111	food restriction	38.9	24.94	6	male	14	64.29	5	38	-3.85	50.0382
III	3	111	food restriction	38.9	24.94	7	male	14	64.29	4.9	22.45	-3.85	50.0382
III	3	111	food restriction	38.9	24.94	8	female	14	64.29	4	22.5	-3.85	50.0382
III	3	111	food restriction	38.9	24.94	9	female	14	64.29	4.5	33.33	-3.85	50.0382
III	3	111	food restriction	38.9	24.94	11	male	14	64.29	5.3	13.21	-3.85	50.0382
III	3	111	food restriction	38.9	24.94	12	male	14	64.29	4.2	45.24	-3.85	50.0382
III	3	111	food restriction	38.9	24.94	13	female	14	64.29	4.3	25.58	-3.85	50.0382
III	3	111	food restriction	38.9	24.94	14	male	14	64.29	4.8	29.17	-3.85	50.0382
III	3	112	ad libitum	43.3	4.85	1	female	14	50	5.1	3.92	0	36.2137
III	3	112	ad libitum	43.3	4.85	2	female	14	50	4.2	0	0	36.2137
III	3	112	ad libitum	43.3	4.85	3	male	14	50	4.8	6.25	0	36.2137
III	3	112	ad libitum	43.3	4.85	4	male	14	50	4.5	17.78	0	36.2137
III	3	112	ad libitum	43.3	4.85	5	male	14	50	4	12.5	0	36.2137
III	3	112	ad libitum	43.3	4.85	6	male	14	50	4.7	8.51	0	36.2137
III	3	112	ad libitum	43.3	4.85	7	female	14	50	2.9	10.34	0	36.2137
III	3	112	ad libitum	43.3	4.85	8	female	14	50	4.3	6.98	0	36.2137
III	3	112	ad libitum	43.3	4.85	9	male	14	50	4.2	11.9	0	36.2137
III	3	112	ad libitum	43.3	4.85	10	male	14	50	4.6	8.7	0	36.2137
III	3	112	ad libitum	43.3	4.85	11	female	14	50	4.2	19.05	0	36.2137
III	3	112	ad libitum	43.3	4.85	12	female	14	50	4.4	11.36	0	36.2137
III	3	112	ad libitum	43.3	4.85	13	female	14	50	4.6	8.7	0	36.2137
III	3	112	ad libitum	43.3	4.85	14	male	14	50	4.1	7.32	0	36.2137
III	3	114	ad libitum	43.2	1.16	1	female	16	75	4.7	31.91	-4.94	34.4484
III	3	114	ad libitum	43.2	1.16	2	female	16	75	4	15	-4.94	34.4484
III	3	114	ad libitum	43.2	1.16	3	male	16	75	4.1	51.22	-4.94	34.4484
III	3	114	ad libitum	43.2	1.16	4	male	16	75	3.8	21.05	-4.94	34.4484
III	3	114	ad libitum	43.2	1.16	5	male	16	75	4.3	27.91	-4.94	34.4484
III	3	114	ad libitum	43.2	1.16	7	male	16	75	3.9	43.59	-4.94	34.4484
III	3	114	ad libitum	43.2	1.16	8	male	16	75	4.2	28.57	-4.94	34.4484
III	3	114	ad libitum	43.2	1.16	9	male	16	75	4.3	46.51	-4.94	34.4484
III	3	114	ad libitum	43.2	1.16	10	male	16	75	3.7	5.41	-4.94	34.4484
III	3	114	ad libitum	43.2	1.16	11	female	16	75	4.3	9.3	-4.94	34.4484
III	3	114	ad libitum	43.2	1.16	12	male	16	75	4.5	26.67	-4.94	34.4484
III	3	114	ad libitum	43.2	1.16	13	female	16	75	3.5	57.14	-4.94	34.4484
III	3	114	ad libitum	43.2	1.16	14	male	16	75	4	-7.5	-4.94	34.4484
III	3	114	ad libitum	43.2	1.16	15	male	16	75	4.3	32.56	-4.94	34.4484
III	3	114	ad libitum	43.2	1.16	16	male	16	75	4	25	-4.94	34.4484
III	3	116	food restriction	46.2	3.9	1	female	14	78.57	4.5	33.33	0	38.0724
III	3	116	food restriction	46.2	3.9	2	male	14	78.57	4.1	29.27	0	38.0724
III	3	116	food restriction	46.2	3.9	3	male	14	78.57	2.6	34.62	0	38.0724
III	3	116	food restriction	46.2	3.9	4	male	14	78.57	3.9	12.82	0	38.0724
III	3	116	food restriction	46.2	3.9	6	male	14	78.57	4.7	29.79	0	38.0724
III	3	116	food restriction	46.2	3.9	7	male	14	78.57	4.4	34.09	0	38.0724
III	3	116	food restriction	46.2	3.9	8	male	14	78.57	4.1	36.59	0	38.0724
III	3	116	food restriction	46.2	3.9	9	female	14	78.57	4.3	32.56	0	38.0724
III	3	116	food restriction	46.2	3.9	10	female	14	78.57	4.2	50	0	38.0724
III	3	116	food restriction	46.2	3.9	11	male	14	78.57	4.2	30.95	0	38.0724
III	3	116	food restriction	46.2	3.9	12	male	14	78.57	4.6	32.61	0	38.0724
III	3	116	food restriction	46.2	3.9	13	male	14	78.57	4	35	0	38.0724
III	3	116	food restriction	46.2	3.9	14	male	14	78.57	3.4	47.06	0	38.0724
III	3	116	food restriction	46.2	3.9	16	male	14	78.57	4.2	38.1	0	38.0724
III	3	118	ad libitum	43.2	5.56	1	male	14	78.57	5	24	0	43.9936
III	3	118	ad libitum	43.2	5.56	2	male	14	78.57	5	18	0	43.9936
III	3	118	ad libitum	43.2	5.56	3	male	14	78.57	4.9	16.33	0	43.9936
III	3	118	ad libitum	43.2	5.56	4	male	14	78.57	5.2	21.15	0	43.9936
III	3	118	ad libitum	43.2	5.56	5	male	14	78.57	5.4	29.63	0	43.9936
III	3	118	ad libitum	43.2	5.56	6	male	14	78.57	5.6	25	0	43.9936
III	3	118	ad libitum	43.2	5.56	7	male	14	78.57	6	18.33	0	43.9936
III	3	118	ad libitum	43.2	5.56	8	female	14	78.57	5.4	29.63	0	43.9936
III	3	118	ad libitum	43.2	5.56	9	female	14	78.57	3.9	25.64	0	43.9936
III	3	118	ad libitum	43.2	5.56	10	male	14	78.57	4.5	37.78	0	43.9936
III	3	118	ad libitum	43.2	5.56	11	female	14	78.57	5.1	25.49	0	43.9936
III	3	118	ad libitum	43.2	5.56	12	male	14	78.57	3.9	20.51	0	43.9936
III	3	118	ad libitum	43.2	5.56	13	male	14	78.57	5	34	0	43.9936
III	3	118	ad libitum	43.2	5.56	14	male	14	78.57	4.7	40.43	0	43.9936
III	3	120	food restriction	40.9	9.54	1	male	7	71.43	8	43.75	-12.39	56.1407
III	3	120	food restriction	40.9	9.54	2	male	7	71.43	7.7	45.45	-12.39	56.1407
III	3	120	food restriction	40.9	9.54	5	male	7	71.43	7.7	35.06	-12.39	56.1407
III	3	120	food restriction	40.9	9.54	7	female	7	71.43	6.8	44.12	-12.39	56.1407
III	3	120	food restriction	40.9	9.54	8	male	7	71.43	8	40	-12.39	56.1407
III	3	127	food restriction	43.4	0.92	1	female	11	36.36	5.7	29.82	0	50.5074
III	3	127	food restriction	43.4	0.92	2	female	11	36.36	5.8	32.76	0	50.5074
III	3	127	food restriction	43.4	0.92	3	female	11	36.36	6	25	0	50.5074
III	3	127	food restriction	43.4	0.92	4	male	11	36.36	4.9	36.73	0	50.5074
III	3	127	food restriction	43.4	0.92	5	male	11	36.36	5.5	29.09	0	50.5074
III	3	127	food restriction	43.4	0.92	6	female	11	36.36	5.7	17.54	0	50.5074
III	3	127	food restriction	43.4	0.92	7	female	11	36.36	5.6	33.93	0	50.5074
III	3	127	food restriction	43.4	0.92	8	female	11	36.36	5.7	28.07	0	50.5074
III	3	127	food restriction	43.4	0.92	9	male	11	36.36	5.9	25.42	0	50.5074
III	3	127	food restriction	43.4	0.92	10	female	11	36.36	5.6	23.21	0	50.5074
III	3	127	food restriction	43.4	0.92	11	male	11	36.36	5.4	27.78	0	50.5074
III	3	128	food restriction	52.7	-5.69	1	female	15	46.67	4.7	40.43	0	31.4035
III	3	128	food restriction	52.7	-5.69	2	female	15	46.67	5.6	17.86	0	31.4035
III	3	128	food restriction	52.7	-5.69	3	male	15	46.67	4.1	21.95	0	31.4035
III	3	128	food restriction	52.7	-5.69	4	male	15	46.67	3.3	33.33	0	31.4035
III	3	128	food restriction	52.7	-5.69	5	female	15	46.67	5.7	8.77	0	31.4035
III	3	128	food restriction	52.7	-5.69	6	female	15	46.67	5.6	3.57	0	31.4035
III	3	128	food restriction	52.7	-5.69	7	female	15	46.67	5	42	0	31.4035
III	3	128	food restriction	52.7	-5.69	8	female	15	46.67	5	24	0	31.4035
III	3	128	food restriction	52.7	-5.69	9	female	15	46.67	5.3	20.75	0	31.4035
III	3	128	food restriction	52.7	-5.69	10	male	15	46.67	4.2	9.52	0	31.4035
III	3	128	food restriction	52.7	-5.69	11	male	15	46.67	4.9	26.53	0	31.4035
III	3	128	food restriction	52.7	-5.69	14	male	15	46.67	5	36	0	31.4035
III	3	128	food restriction	52.7	-5.69	15	male	15	46.67	4.3	6.98	0	31.4035
III	3	128	food restriction	52.7	-5.69	16	male	15	46.67	5	12	0	31.4035
III	3	128	food restriction	52.7	-5.69	18	female	15	46.67	4.2	26.19	0	31.4035
III	3	130	food restriction	45.9	-6.54	2	female	9	55.56	7	22.86	0	52.5823
III	3	130	food restriction	45.9	-6.54	3	male	9	55.56	7.4	24.32	0	52.5823
III	3	130	food restriction	45.9	-6.54	4	female	9	55.56	6.7	19.4	0	52.5823
III	3	130	food restriction	45.9	-6.54	5	female	9	55.56	6.8	25	0	52.5823
III	3	130	food restriction	45.9	-6.54	6	male	9	55.56	6.9	24.64	0	52.5823
III	3	130	food restriction	45.9	-6.54	7	male	9	55.56	7.3	23.29	0	52.5823
III	3	130	food restriction	45.9	-6.54	8	female	9	55.56	6.8	27.94	0	52.5823
III	3	130	food restriction	45.9	-6.54	9	male	9	55.56	7.3	23.29	0	52.5823
III	3	130	food restriction	45.9	-6.54	10	male	9	55.56	7	22.86	0	52.5823
III	3	132	ad libitum	49.1	10.18	1	male	15	40	4.8	14.58	0	42.3346
III	3	132	ad libitum	49.1	10.18	2	female	15	40	3.7	24.32	0	42.3346
III	3	132	ad libitum	49.1	10.18	3	female	15	40	4.3	4.65	0	42.3346
III	3	132	ad libitum	49.1	10.18	4	male	15	40	2.5	24	0	42.3346
III	3	132	ad libitum	49.1	10.18	5	female	15	40	4.2	19.05	0	42.3346
III	3	132	ad libitum	49.1	10.18	6	female	15	40	3.2	9.37	0	42.3346
III	3	132	ad libitum	49.1	10.18	7	female	15	40	3.1	19.35	0	42.3346
III	3	132	ad libitum	49.1	10.18	8	male	15	40	4.9	16.33	0	42.3346
III	3	132	ad libitum	49.1	10.18	9	male	15	40	4.3	18.6	0	42.3346
III	3	132	ad libitum	49.1	10.18	10	female	15	40	3.7	13.51	0	42.3346
III	3	132	ad libitum	49.1	10.18	11	female	15	40	4.3	16.28	0	42.3346
III	3	132	ad libitum	49.1	10.18	12	male	15	40	4	7.5	0	42.3346
III	3	132	ad libitum	49.1	10.18	14	male	15	40	4.4	15.91	0	42.3346
III	3	132	ad libitum	49.1	10.18	15	female	15	40	2.6	19.23	0	42.3346
III	3	132	ad libitum	49.1	10.18	16	female	15	40	4.4	6.82	0	42.3346
III	3	134	food restriction	49.5	4.04	1	male	15	66.67	4.5	24.44	0	32.6994
III	3	134	food restriction	49.5	4.04	2	male	15	66.67	4.2	16.67	0	32.6994
III	3	134	food restriction	49.5	4.04	3	male	15	66.67	3.7	27.03	0	32.6994
III	3	134	food restriction	49.5	4.04	4	female	15	66.67	4.2	14.29	0	32.6994
III	3	134	food restriction	49.5	4.04	5	male	15	66.67	5	14	0	32.6994
III	3	134	food restriction	49.5	4.04	6	male	15	66.67	4.3	27.91	0	32.6994
III	3	134	food restriction	49.5	4.04	7	female	15	66.67	4	15	0	32.6994
III	3	134	food restriction	49.5	4.04	8	male	15	66.67	4.6	17.39	0	32.6994
III	3	134	food restriction	49.5	4.04	9	male	15	66.67	5.1	23.53	0	32.6994
III	3	134	food restriction	49.5	4.04	10	male	15	66.67	4.7	12.77	0	32.6994
III	3	134	food restriction	49.5	4.04	11	female	15	66.67	3.8	26.32	0	32.6994
III	3	134	food restriction	49.5	4.04	12	male	15	66.67	4	20	0	32.6994
III	3	134	food restriction	49.5	4.04	13	female	15	66.67	4.1	19.51	0	32.6994
III	3	134	food restriction	49.5	4.04	15	male	15	66.67	4.8	16.67	0	32.6994
III	3	134	food restriction	49.5	4.04	16	female	15	66.67	3.9	33.33	0	32.6994
III	3	145	ad libitum	42.3	2.84	1	female	13	30.77	5.6	12.5	0	47.9951
III	3	145	ad libitum	42.3	2.84	2	male	13	30.77	4.9	34.69	0	47.9951
III	3	145	ad libitum	42.3	2.84	3	male	13	30.77	5.3	15.09	0	47.9951
III	3	145	ad libitum	42.3	2.84	4	female	13	30.77	3.8	5.26	0	47.9951
III	3	145	ad libitum	42.3	2.84	5	female	13	30.77	5.3	35.85	0	47.9951
III	3	145	ad libitum	42.3	2.84	6	male	13	30.77	5	34	0	47.9951
III	3	145	ad libitum	42.3	2.84	7	female	13	30.77	4.8	35.42	0	47.9951
III	3	145	ad libitum	42.3	2.84	8	female	13	30.77	4.5	24.44	0	47.9951
III	3	145	ad libitum	42.3	2.84	9	female	13	30.77	4.8	29.17	0	47.9951
III	3	145	ad libitum	42.3	2.84	10	female	13	30.77	5.4	24.07	0	47.9951
III	3	145	ad libitum	42.3	2.84	11	female	13	30.77	4.3	37.21	0	47.9951
III	3	145	ad libitum	42.3	2.84	12	female	13	30.77	4.8	47.92	0	47.9951
III	3	145	ad libitum	42.3	2.84	13	male	13	30.77	4.5	26.67	0	47.9951
III	3	148	food restriction	44.2	-4.52	1	female	14	50	4.5	17.78	0	29.6391
III	3	148	food restriction	44.2	-4.52	2	female	14	50	3.8	26.32	0	29.6391
III	3	148	food restriction	44.2	-4.52	3	male	14	50	4.6	2.17	0	29.6391
III	3	148	food restriction	44.2	-4.52	5	male	14	50	3.4	17.65	0	29.6391
III	3	148	food restriction	44.2	-4.52	6	male	14	50	4.3	32.56	0	29.6391
III	3	148	food restriction	44.2	-4.52	7	male	14	50	4.8	14.58	0	29.6391
III	3	148	food restriction	44.2	-4.52	8	male	14	50	4.6	30.43	0	29.6391
III	3	148	food restriction	44.2	-4.52	9	male	14	50	4.7	34.04	0	29.6391
III	3	148	food restriction	44.2	-4.52	10	female	14	50	4.8	39.58	0	29.6391
III	3	148	food restriction	44.2	-4.52	11	female	14	50	4.3	6.98	0	29.6391
III	3	148	food restriction	44.2	-4.52	12	female	14	50	3.8	36.84	0	29.6391
III	3	148	food restriction	44.2	-4.52	13	female	14	50	3.8	15.79	0	29.6391
III	3	148	food restriction	44.2	-4.52	14	male	14	50	3.4	52.94	0	29.6391
III	3	148	food restriction	44.2	-4.52	15	female	14	50	3.5	25.71	0	29.6391
III	3	152	food restriction	42.3	1.18	1	male	12	41.67	4.5	35.56	0	38.6101
III	3	152	food restriction	42.3	1.18	2	female	12	41.67	4.8	35.42	0	38.6101
III	3	152	food restriction	42.3	1.18	3	male	12	41.67	3.6	19.44	0	38.6101
III	3	152	food restriction	42.3	1.18	4	male	12	41.67	4.1	26.83	0	38.6101
III	3	152	food restriction	42.3	1.18	5	female	12	41.67	4.9	28.57	0	38.6101
III	3	152	food restriction	42.3	1.18	7	male	12	41.67	4.1	31.71	0	38.6101
III	3	152	food restriction	42.3	1.18	9	female	12	41.67	3.9	43.59	0	38.6101
III	3	152	food restriction	42.3	1.18	10	female	12	41.67	3.3	60.61	0	38.6101
III	3	152	food restriction	42.3	1.18	11	female	12	41.67	4.4	20.45	0	38.6101
III	3	152	food restriction	42.3	1.18	12	male	12	41.67	3.3	15.15	0	38.6101
III	3	152	food restriction	42.3	1.18	13	female	12	41.67	5.2	34.62	0	38.6101
III	3	152	food restriction	42.3	1.18	14	female	12	41.67	4	42.5	0	38.6101
IV	1	3	food restriction	44.5	-11.01	1	female	12	50	5.2	23.08	0	41.7609
IV	1	3	food restriction	44.5	-11.01	2	male	12	50	5.7	17.54	0	41.7609
IV	1	3	food restriction	44.5	-11.01	3	male	12	50	5.8	24.14	0	41.7609
IV	1	3	food restriction	44.5	-11.01	4	female	12	50	5.9	18.64	0	41.7609
IV	1	3	food restriction	44.5	-11.01	5	male	12	50	6	20	0	41.7609
IV	1	3	food restriction	44.5	-11.01	6	female	12	50	5.1	21.57	0	41.7609
IV	1	3	food restriction	44.5	-11.01	7	male	12	50	5	22	0	41.7609
IV	1	3	food restriction	44.5	-11.01	9	female	12	50	5.5	21.82	0	41.7609
IV	1	3	food restriction	44.5	-11.01	10	female	12	50	5.7	10.53	0	41.7609
IV	1	3	food restriction	44.5	-11.01	11	male	12	50	5.4	16.67	0	41.7609
IV	1	3	food restriction	44.5	-11.01	12	male	12	50	5.7	22.81	0	41.7609
IV	1	3	food restriction	44.5	-11.01	13	female	12	50	4.9	16.33	0	41.7609
IV	1	7	food restriction	47.7	-0.84	1	female	12	75	7.4	18.92	0	44.2038
IV	1	7	food restriction	47.7	-0.84	2	male	12	75	7.2	20.83	0	44.2038
IV	1	7	food restriction	47.7	-0.84	3	male	12	75	6.6	18.18	0	44.2038
IV	1	7	food restriction	47.7	-0.84	4	male	12	75	7.3	13.7	0	44.2038
IV	1	7	food restriction	47.7	-0.84	5	male	12	75	7.9	11.39	0	44.2038
IV	1	7	food restriction	47.7	-0.84	6	male	12	75	8	15	0	44.2038
IV	1	7	food restriction	47.7	-0.84	7	male	12	75	7.3	15.07	0	44.2038
IV	1	7	food restriction	47.7	-0.84	8	male	12	75	7.5	13.33	0	44.2038
IV	1	7	food restriction	47.7	-0.84	9	male	12	75	7.1	16.9	0	44.2038
IV	1	7	food restriction	47.7	-0.84	10	female	12	75	6.9	15.94	0	44.2038
IV	1	7	food restriction	47.7	-0.84	11	male	12	75	6.8	14.71	0	44.2038
IV	1	7	food restriction	47.7	-0.84	12	female	12	75	7.5	14.67	0	44.2038
IV	1	9	food restriction	49.7	0.4	1	female	17	35.29	4.6	10.87	-7.33	37.6927
IV	1	9	food restriction	49.7	0.4	2	male	17	35.29	5.2	11.54	-7.33	37.6927
IV	1	9	food restriction	49.7	0.4	3	female	17	35.29	5.8	12.07	-7.33	37.6927
IV	1	9	food restriction	49.7	0.4	4	male	17	35.29	4.4	18.18	-7.33	37.6927
IV	1	9	food restriction	49.7	0.4	5	female	17	35.29	5	6	-7.33	37.6927
IV	1	9	food restriction	49.7	0.4	6	female	17	35.29	5.1	11.76	-7.33	37.6927
IV	1	9	food restriction	49.7	0.4	8	male	17	35.29	5.1	9.8	-7.33	37.6927
IV	1	9	food restriction	49.7	0.4	9	male	17	35.29	4.2	14.29	-7.33	37.6927
IV	1	9	food restriction	49.7	0.4	10	female	17	35.29	4.5	8.89	-7.33	37.6927
IV	1	9	food restriction	49.7	0.4	11	female	17	35.29	5.5	12.73	-7.33	37.6927
IV	1	9	food restriction	49.7	0.4	12	female	17	35.29	4.2	-4.76	-7.33	37.6927
IV	1	9	food restriction	49.7	0.4	13	female	17	35.29	6.4	14.06	-7.33	37.6927
IV	1	9	food restriction	49.7	0.4	14	female	17	35.29	4.3	-6.98	-7.33	37.6927
IV	1	9	food restriction	49.7	0.4	15	female	17	35.29	4.1	2.44	-7.33	37.6927
IV	1	9	food restriction	49.7	0.4	16	female	17	35.29	3.7	10.81	-7.33	37.6927
IV	1	11	ad libitum	45.3	-3.31	1	male	17	52.94	5.7	14.04	-3.12	36.1041
IV	1	11	ad libitum	45.3	-3.31	2	female	17	52.94	5.6	0	-3.12	36.1041
IV	1	11	ad libitum	45.3	-3.31	3	female	17	52.94	4.1	-7.32	-3.12	36.1041
IV	1	11	ad libitum	45.3	-3.31	4	male	17	52.94	4.5	0	-3.12	36.1041
IV	1	11	ad libitum	45.3	-3.31	5	male	17	52.94	4.8	4.17	-3.12	36.1041
IV	1	11	ad libitum	45.3	-3.31	6	male	17	52.94	5.1	9.8	-3.12	36.1041
IV	1	11	ad libitum	45.3	-3.31	7	male	17	52.94	5.2	5.77	-3.12	36.1041
IV	1	11	ad libitum	45.3	-3.31	8	male	17	52.94	6.2	11.29	-3.12	36.1041
IV	1	11	ad libitum	45.3	-3.31	9	female	17	52.94	4.1	4.88	-3.12	36.1041
IV	1	11	ad libitum	45.3	-3.31	10	male	17	52.94	5.2	13.46	-3.12	36.1041
IV	1	11	ad libitum	45.3	-3.31	11	male	17	52.94	5.6	14.29	-3.12	36.1041
IV	1	11	ad libitum	45.3	-3.31	12	male	17	52.94	5	14	-3.12	36.1041
IV	1	11	ad libitum	45.3	-3.31	13	female	17	52.94	5.3	5.66	-3.12	36.1041
IV	1	11	ad libitum	45.3	-3.31	14	female	17	52.94	5.7	7.02	-3.12	36.1041
IV	1	11	ad libitum	45.3	-3.31	15	female	17	52.94	5.5	7.27	-3.12	36.1041
IV	1	11	ad libitum	45.3	-3.31	17	female	17	52.94	6.2	1.61	-3.12	36.1041
IV	1	12	food restriction	45.2	2.43	1	female	13	46.15	4.8	10.42	0	34.4434
IV	1	12	food restriction	45.2	2.43	2	female	13	46.15	4.7	29.79	0	34.4434
IV	1	12	food restriction	45.2	2.43	3	male	13	46.15	4.4	13.64	0	34.4434
IV	1	12	food restriction	45.2	2.43	4	male	13	46.15	4.8	25	0	34.4434
IV	1	12	food restriction	45.2	2.43	5	female	13	46.15	4.2	21.43	0	34.4434
IV	1	12	food restriction	45.2	2.43	6	male	13	46.15	4.5	17.78	0	34.4434
IV	1	12	food restriction	45.2	2.43	7	male	13	46.15	4.4	22.73	0	34.4434
IV	1	12	food restriction	45.2	2.43	8	female	13	46.15	3.8	18.42	0	34.4434
IV	1	12	food restriction	45.2	2.43	10	female	13	46.15	4.8	22.92	0	34.4434
IV	1	12	food restriction	45.2	2.43	11	female	13	46.15	4.7	14.89	0	34.4434
IV	1	12	food restriction	45.2	2.43	12	male	13	46.15	4.9	14.29	0	34.4434
IV	1	12	food restriction	45.2	2.43	13	female	13	46.15	4.4	20.45	0	34.4434
IV	1	12	food restriction	45.2	2.43	14	male	13	46.15	4.9	14.29	0	34.4434
IV	1	13	ad libitum	49	-1.84	1	male	12	58.33	7	11.43	0	49.6195
IV	1	13	ad libitum	49	-1.84	2	male	12	58.33	6.4	12.5	0	49.6195
IV	1	13	ad libitum	49	-1.84	3	male	12	58.33	7.1	14.08	0	49.6195
IV	1	13	ad libitum	49	-1.84	4	female	12	58.33	6.6	16.67	0	49.6195
IV	1	13	ad libitum	49	-1.84	5	female	12	58.33	6.9	21.74	0	49.6195
IV	1	13	ad libitum	49	-1.84	6	female	12	58.33	5.5	16.36	0	49.6195
IV	1	13	ad libitum	49	-1.84	7	male	12	58.33	6.6	10.61	0	49.6195
IV	1	13	ad libitum	49	-1.84	8	female	12	58.33	6.4	1.56	0	49.6195
IV	1	13	ad libitum	49	-1.84	9	male	12	58.33	7.1	19.72	0	49.6195
IV	1	13	ad libitum	49	-1.84	10	male	12	58.33	5.9	11.86	0	49.6195
IV	1	13	ad libitum	49	-1.84	11	female	12	58.33	6.6	21.21	0	49.6195
IV	1	13	ad libitum	49	-1.84	12	male	12	58.33	5.7	12.28	0	49.6195
IV	1	15	food restriction	44.2	-2.04	1	male	12	58.33	6.9	14.49	0	50.0357
IV	1	15	food restriction	44.2	-2.04	2	female	12	58.33	9.4	12.77	0	50.0357
IV	1	15	food restriction	44.2	-2.04	4	male	12	58.33	9	13.33	0	50.0357
IV	1	15	food restriction	44.2	-2.04	5	female	12	58.33	8	10	0	50.0357
IV	1	15	food restriction	44.2	-2.04	6	female	12	58.33	8.1	13.58	0	50.0357
IV	1	15	food restriction	44.2	-2.04	7	male	12	58.33	7.9	17.72	0	50.0357
IV	1	15	food restriction	44.2	-2.04	8	male	12	58.33	8	12.5	0	50.0357
IV	1	15	food restriction	44.2	-2.04	9	male	12	58.33	8.8	12.5	0	50.0357
IV	1	15	food restriction	44.2	-2.04	10	female	12	58.33	7.1	9.86	0	50.0357
IV	1	15	food restriction	44.2	-2.04	11	male	12	58.33	9	11.11	0	50.0357
IV	1	15	food restriction	44.2	-2.04	12	female	12	58.33	6.7	13.43	0	50.0357
IV	1	15	food restriction	44.2	-2.04	13	male	12	58.33	9.6	6.25	0	50.0357
IV	1	16	ad libitum	46.6	-3	1	female	14	50	4.9	12.24	-5.93	37.0681
IV	1	16	ad libitum	46.6	-3	2	female	14	50	4.7	8.51	-5.93	37.0681
IV	1	16	ad libitum	46.6	-3	3	male	14	50	4.6	10.87	-5.93	37.0681
IV	1	16	ad libitum	46.6	-3	4	male	14	50	6.1	24.59	-5.93	37.0681
IV	1	16	ad libitum	46.6	-3	5	male	14	50	5.2	9.62	-5.93	37.0681
IV	1	16	ad libitum	46.6	-3	7	male	14	50	5.5	12.73	-5.93	37.0681
IV	1	16	ad libitum	46.6	-3	8	female	14	50	5.4	1.85	-5.93	37.0681
IV	1	16	ad libitum	46.6	-3	9	female	14	50	5.1	-3.92	-5.93	37.0681
IV	1	16	ad libitum	46.6	-3	10	male	14	50	5.3	20.75	-5.93	37.0681
IV	1	16	ad libitum	46.6	-3	12	female	14	50	6.3	11.11	-5.93	37.0681
IV	1	16	ad libitum	46.6	-3	13	female	14	50	5.1	-3.92	-5.93	37.0681
IV	1	16	ad libitum	46.6	-3	14	male	14	50	5.9	0	-5.93	37.0681
IV	1	16	ad libitum	46.6	-3	15	male	14	50	5.7	7.02	-5.93	37.0681
IV	1	18	ad libitum	49.8	-12.65	1	male	14	78.57	6.2	4.84	-5.51	34.6464
IV	1	18	ad libitum	49.8	-12.65	2	male	14	78.57	6.2	-12.9	-5.51	34.6464
IV	1	18	ad libitum	49.8	-12.65	3	male	14	78.57	5.9	-10.17	-5.51	34.6464
IV	1	18	ad libitum	49.8	-12.65	4	male	14	78.57	6.3	-22.22	-5.51	34.6464
IV	1	18	ad libitum	49.8	-12.65	5	male	14	78.57	5.7	-14.04	-5.51	34.6464
IV	1	18	ad libitum	49.8	-12.65	6	male	14	78.57	6.2	-17.74	-5.51	34.6464
IV	1	18	ad libitum	49.8	-12.65	7	male	14	78.57	5.8	-12.07	-5.51	34.6464
IV	1	18	ad libitum	49.8	-12.65	8	male	14	78.57	6.1	-3.28	-5.51	34.6464
IV	1	18	ad libitum	49.8	-12.65	9	female	14	78.57	6.7	-7.46	-5.51	34.6464
IV	1	18	ad libitum	49.8	-12.65	10	male	14	78.57	6.4	-3.13	-5.51	34.6464
IV	1	18	ad libitum	49.8	-12.65	11	female	14	78.57	5.6	-21.43	-5.51	34.6464
IV	1	18	ad libitum	49.8	-12.65	13	male	14	78.57	5.5	-14.55	-5.51	34.6464
IV	1	18	ad libitum	49.8	-12.65	14	female	14	78.57	6.3	-6.35	-5.51	34.6464
IV	1	19	food restriction	45.5	8.79	1	male	13	38.46	6.6	1.52	0	43.2665
IV	1	19	food restriction	45.5	8.79	2	female	13	38.46	5.3	15.09	0	43.2665
IV	1	19	food restriction	45.5	8.79	3	female	13	38.46	5.9	-6.78	0	43.2665
IV	1	19	food restriction	45.5	8.79	4	male	13	38.46	6.1	9.84	0	43.2665
IV	1	19	food restriction	45.5	8.79	5	female	13	38.46	6.1	13.11	0	43.2665
IV	1	19	food restriction	45.5	8.79	6	female	13	38.46	6.3	7.94	0	43.2665
IV	1	19	food restriction	45.5	8.79	7	female	13	38.46	6.4	1.56	0	43.2665
IV	1	19	food restriction	45.5	8.79	8	female	13	38.46	5.7	14.04	0	43.2665
IV	1	19	food restriction	45.5	8.79	9	female	13	38.46	6.2	12.9	0	43.2665
IV	1	19	food restriction	45.5	8.79	10	male	13	38.46	6.3	11.11	0	43.2665
IV	1	19	food restriction	45.5	8.79	11	female	13	38.46	6.3	12.7	0	43.2665
IV	1	19	food restriction	45.5	8.79	12	male	13	38.46	5.2	9.62	0	43.2665
IV	1	19	food restriction	45.5	8.79	13	male	13	38.46	6.9	14.49	0	43.2665
IV	2	75	ad libitum	46.8	2.14	1	male	9	55.56	7.3	17.81	0	54.0568
IV	2	75	ad libitum	46.8	2.14	2	male	9	55.56	6.7	14.93	0	54.0568
IV	2	75	ad libitum	46.8	2.14	3	female	9	55.56	7.8	12.82	0	54.0568
IV	2	75	ad libitum	46.8	2.14	4	female	9	55.56	7.4	16.22	0	54.0568
IV	2	75	ad libitum	46.8	2.14	5	female	9	55.56	6.8	22.06	0	54.0568
IV	2	75	ad libitum	46.8	2.14	6	male	9	55.56	7.1	14.08	0	54.0568
IV	2	75	ad libitum	46.8	2.14	8	female	9	55.56	7.1	22.54	0	54.0568
IV	2	75	ad libitum	46.8	2.14	9	male	9	55.56	7.1	18.31	0	54.0568
IV	2	75	ad libitum	46.8	2.14	10	male	9	55.56	7.4	14.86	0	54.0568
IV	2	77	food restriction	42.9	4.2	1	male	13	30.77	5.9	13.56	0	38.2804
IV	2	77	food restriction	42.9	4.2	2	female	13	30.77	6.7	7.46	0	38.2804
IV	2	77	food restriction	42.9	4.2	3	female	13	30.77	6.5	3.08	0	38.2804
IV	2	77	food restriction	42.9	4.2	4	female	13	30.77	6.3	9.52	0	38.2804
IV	2	77	food restriction	42.9	4.2	5	female	13	30.77	6.8	10.29	0	38.2804
IV	2	77	food restriction	42.9	4.2	6	female	13	30.77	6.6	18.18	0	38.2804
IV	2	77	food restriction	42.9	4.2	7	male	13	30.77	6	5	0	38.2804
IV	2	77	food restriction	42.9	4.2	8	male	13	30.77	6.8	7.35	0	38.2804
IV	2	77	food restriction	42.9	4.2	9	female	13	30.77	6.3	15.87	0	38.2804
IV	2	77	food restriction	42.9	4.2	10	female	13	30.77	6.8	14.71	0	38.2804
IV	2	77	food restriction	42.9	4.2	11	female	13	30.77	6	11.67	0	38.2804
IV	2	77	food restriction	42.9	4.2	12	female	13	30.77	5.9	13.56	0	38.2804
IV	2	77	food restriction	42.9	4.2	13	male	13	30.77	6.1	11.48	0	38.2804
IV	2	66	ad libitum	34.8	3.16	2	male	4	100	5.1	50.98	0	56.0296
IV	2	66	ad libitum	34.8	3.16	5	male	4	100	5.4	48.15	0	56.0296
IV	2	66	ad libitum	34.8	3.16	15	male	4	100	5	52	0	56.0296
IV	2	66	ad libitum	34.8	3.16	16	male	4	100	5.3	49.06	0	56.0296
IV	2	73	food restriction	45.2	-0.88	1	male	14	64.29	6.7	19.4	-4.28	50.2207
IV	2	73	food restriction	45.2	-0.88	2	male	14	64.29	5.6	12.5	-4.28	50.2207
IV	2	73	food restriction	45.2	-0.88	3	male	14	64.29	7	14.29	-4.28	50.2207
IV	2	73	food restriction	45.2	-0.88	4	male	14	64.29	6.4	21.88	-4.28	50.2207
IV	2	73	food restriction	45.2	-0.88	5	male	14	64.29	6.6	22.73	-4.28	50.2207
IV	2	73	food restriction	45.2	-0.88	6	female	14	64.29	6.4	23.44	-4.28	50.2207
IV	2	73	food restriction	45.2	-0.88	7	male	14	64.29	6.8	22.06	-4.28	50.2207
IV	2	73	food restriction	45.2	-0.88	8	male	14	64.29	6	21.67	-4.28	50.2207
IV	2	73	food restriction	45.2	-0.88	9	male	14	64.29	5.3	13.21	-4.28	50.2207
IV	2	73	food restriction	45.2	-0.88	11	female	14	64.29	5.2	9.62	-4.28	50.2207
IV	2	73	food restriction	45.2	-0.88	12	female	14	64.29	4.8	10.42	-4.28	50.2207
IV	2	73	food restriction	45.2	-0.88	13	male	14	64.29	5.8	24.14	-4.28	50.2207
IV	2	73	food restriction	45.2	-0.88	14	female	14	64.29	5.7	8.77	-4.28	50.2207
IV	2	29	ad libitum	53.4	-5.06	1	female	11	27.27	5.6	-12.5	0	31.4779
IV	2	29	ad libitum	53.4	-5.06	2	female	11	27.27	5.1	-13.73	0	31.4779
IV	2	29	ad libitum	53.4	-5.06	3	male	11	27.27	5.6	-10.71	0	31.4779
IV	2	29	ad libitum	53.4	-5.06	4	male	11	27.27	5.4	-12.96	0	31.4779
IV	2	29	ad libitum	53.4	-5.06	5	female	11	27.27	5.2	-9.62	0	31.4779
IV	2	29	ad libitum	53.4	-5.06	6	female	11	27.27	5.5	-18.18	0	31.4779
IV	2	29	ad libitum	53.4	-5.06	7	male	11	27.27	5.6	-14.29	0	31.4779
IV	2	29	ad libitum	53.4	-5.06	8	female	11	27.27	5.7	-15.79	0	31.4779
IV	2	29	ad libitum	53.4	-5.06	9	female	11	27.27	5.6	-12.5	0	31.4779
IV	2	29	ad libitum	53.4	-5.06	10	female	11	27.27	5.1	-13.73	0	31.4779
IV	2	29	ad libitum	53.4	-5.06	11	female	11	27.27	5.5	-10.91	0	31.4779
IV	2	30	ad libitum	44.5	-0.45	1	male	17	70.59	3.7	8.11	-4.55	32.043
IV	2	30	ad libitum	44.5	-0.45	2	male	17	70.59	5.6	17.86	-4.55	32.043
IV	2	30	ad libitum	44.5	-0.45	3	male	17	70.59	4.9	16.33	-4.55	32.043
IV	2	30	ad libitum	44.5	-0.45	4	male	17	70.59	5.7	19.3	-4.55	32.043
IV	2	30	ad libitum	44.5	-0.45	5	female	17	70.59	4.3	18.6	-4.55	32.043
IV	2	30	ad libitum	44.5	-0.45	6	male	17	70.59	5.3	5.66	-4.55	32.043
IV	2	30	ad libitum	44.5	-0.45	7	female	17	70.59	4.9	12.24	-4.55	32.043
IV	2	30	ad libitum	44.5	-0.45	8	male	17	70.59	4.3	-11.63	-4.55	32.043
IV	2	30	ad libitum	44.5	-0.45	9	male	17	70.59	4.3	0	-4.55	32.043
IV	2	30	ad libitum	44.5	-0.45	11	male	17	70.59	4.7	0	-4.55	32.043
IV	2	30	ad libitum	44.5	-0.45	12	female	17	70.59	4	0	-4.55	32.043
IV	2	30	ad libitum	44.5	-0.45	13	female	17	70.59	4.1	4.88	-4.55	32.043
IV	2	30	ad libitum	44.5	-0.45	14	male	17	70.59	4.6	8.7	-4.55	32.043
IV	2	30	ad libitum	44.5	-0.45	15	male	17	70.59	5.8	18.97	-4.55	32.043
IV	2	30	ad libitum	44.5	-0.45	16	female	17	70.59	3.8	13.16	-4.55	32.043
IV	2	30	ad libitum	44.5	-0.45	17	male	17	70.59	3.4	2.94	-4.55	32.043
IV	2	51	ad libitum	43	-9.77	1	male	14	57.14	6.2	3.23	0	35.3159
IV	2	51	ad libitum	43	-9.77	2	female	14	57.14	6.1	9.84	0	35.3159
IV	2	51	ad libitum	43	-9.77	3	male	14	57.14	4.8	-4.17	0	35.3159
IV	2	51	ad libitum	43	-9.77	4	female	14	57.14	6.2	20.97	0	35.3159
IV	2	51	ad libitum	43	-9.77	5	male	14	57.14	6	16.67	0	35.3159
IV	2	51	ad libitum	43	-9.77	6	male	14	57.14	6.3	12.7	0	35.3159
IV	2	51	ad libitum	43	-9.77	7	male	14	57.14	6.4	14.06	0	35.3159
IV	2	51	ad libitum	43	-9.77	8	female	14	57.14	4.9	10.2	0	35.3159
IV	2	51	ad libitum	43	-9.77	9	female	14	57.14	4.5	8.89	0	35.3159
IV	2	51	ad libitum	43	-9.77	10	male	14	57.14	5.1	13.73	0	35.3159
IV	2	51	ad libitum	43	-9.77	11	female	14	57.14	5.2	-1.92	0	35.3159
IV	2	51	ad libitum	43	-9.77	12	male	14	57.14	6.4	14.06	0	35.3159
IV	2	51	ad libitum	43	-9.77	13	female	14	57.14	4.8	18.75	0	35.3159
IV	2	51	ad libitum	43	-9.77	14	male	14	57.14	5.6	14.29	0	35.3159
IV	2	34	ad libitum	44.7	6.26	1	female	13	46.15	7.4	24.32	0	51.914
IV	2	34	ad libitum	44.7	6.26	3	female	13	46.15	7	18.57	0	51.914
IV	2	34	ad libitum	44.7	6.26	4	male	13	46.15	5	26	0	51.914
IV	2	34	ad libitum	44.7	6.26	5	male	13	46.15	5.1	17.65	0	51.914
IV	2	34	ad libitum	44.7	6.26	6	male	13	46.15	6	16.67	0	51.914
IV	2	34	ad libitum	44.7	6.26	7	female	13	46.15	7.2	15.28	0	51.914
IV	2	34	ad libitum	44.7	6.26	8	male	13	46.15	6.6	15.15	0	51.914
IV	2	34	ad libitum	44.7	6.26	9	female	13	46.15	6.7	20.9	0	51.914
IV	2	34	ad libitum	44.7	6.26	10	female	13	46.15	6.7	11.94	0	51.914
IV	2	34	ad libitum	44.7	6.26	11	male	13	46.15	4.6	23.91	0	51.914
IV	2	34	ad libitum	44.7	6.26	12	male	13	46.15	5.3	26.42	0	51.914
IV	2	34	ad libitum	44.7	6.26	13	female	13	46.15	6.3	23.81	0	51.914
IV	2	34	ad libitum	44.7	6.26	14	female	13	46.15	3.6	11.11	0	51.914
IV	2	72	food restriction	39.4	-0.25	1	male	12	41.67	7.1	-2.82	0	44.2774
IV	2	72	food restriction	39.4	-0.25	2	female	12	41.67	6.7	0	0	44.2774
IV	2	72	food restriction	39.4	-0.25	3	male	12	41.67	6.8	1.47	0	44.2774
IV	2	72	food restriction	39.4	-0.25	4	female	12	41.67	6.7	1.49	0	44.2774
IV	2	72	food restriction	39.4	-0.25	5	female	12	41.67	7.1	1.41	0	44.2774
IV	2	72	food restriction	39.4	-0.25	6	male	12	41.67	7.1	8.45	0	44.2774
IV	2	72	food restriction	39.4	-0.25	7	female	12	41.67	6.7	5.97	0	44.2774
IV	2	72	food restriction	39.4	-0.25	8	female	12	41.67	6.7	13.43	0	44.2774
IV	2	72	food restriction	39.4	-0.25	9	female	12	41.67	6.7	5.97	0	44.2774
IV	2	72	food restriction	39.4	-0.25	10	male	12	41.67	6.9	1.45	0	44.2774
IV	2	72	food restriction	39.4	-0.25	11	female	12	41.67	6.5	0	0	44.2774
IV	2	72	food restriction	39.4	-0.25	12	male	12	41.67	6.1	13.11	0	44.2774
IV	3	83	food restriction	48.9	-6.34	1	female	14	42.86	4.6	8.7	-3.01	43.6177
IV	3	83	food restriction	48.9	-6.34	2	male	14	42.86	6.3	14.29	-3.01	43.6177
IV	3	83	food restriction	48.9	-6.34	3	male	14	42.86	6.3	1.59	-3.01	43.6177
IV	3	83	food restriction	48.9	-6.34	4	male	14	42.86	6.3	17.46	-3.01	43.6177
IV	3	83	food restriction	48.9	-6.34	5	male	14	42.86	6.9	8.7	-3.01	43.6177
IV	3	83	food restriction	48.9	-6.34	6	female	14	42.86	7.3	8.22	-3.01	43.6177
IV	3	83	food restriction	48.9	-6.34	7	female	14	42.86	5.2	19.23	-3.01	43.6177
IV	3	83	food restriction	48.9	-6.34	8	female	14	42.86	6.3	20.63	-3.01	43.6177
IV	3	83	food restriction	48.9	-6.34	9	female	14	42.86	4.2	14.29	-3.01	43.6177
IV	3	83	food restriction	48.9	-6.34	10	male	14	42.86	7	10	-3.01	43.6177
IV	3	83	food restriction	48.9	-6.34	11	female	14	42.86	6	8.33	-3.01	43.6177
IV	3	83	food restriction	48.9	-6.34	12	female	14	42.86	5.3	3.77	-3.01	43.6177
IV	3	83	food restriction	48.9	-6.34	14	male	14	42.86	5.7	0	-3.01	43.6177
IV	3	85	food restriction	49.4	0	1	male	10	70	6.4	20.31	0	41.9219
IV	3	85	food restriction	49.4	0	2	male	10	70	7.8	19.23	0	41.9219
IV	3	85	food restriction	49.4	0	3	male	10	70	8.2	21.95	0	41.9219
IV	3	85	food restriction	49.4	0	4	male	10	70	8.1	20.99	0	41.9219
IV	3	85	food restriction	49.4	0	5	female	10	70	8.2	19.51	0	41.9219
IV	3	85	food restriction	49.4	0	6	female	10	70	6.7	23.88	0	41.9219
IV	3	85	food restriction	49.4	0	7	male	10	70	7.9	21.52	0	41.9219
IV	3	85	food restriction	49.4	0	8	male	10	70	6.9	14.49	0	41.9219
IV	3	85	food restriction	49.4	0	9	male	10	70	7.8	20.51	0	41.9219
IV	3	85	food restriction	49.4	0	10	female	10	70	6.3	22.22	0	41.9219
IV	3	90	food restriction	49.8	-2.01	1	female	15	46.67	6.3	4.76	-10.24	40.4151
IV	3	90	food restriction	49.8	-2.01	2	male	15	46.67	6.3	7.94	-10.24	40.4151
IV	3	90	food restriction	49.8	-2.01	3	male	15	46.67	4.9	-24.49	-10.24	40.4151
IV	3	90	food restriction	49.8	-2.01	4	male	15	46.67	6	3.33	-10.24	40.4151
IV	3	90	food restriction	49.8	-2.01	5	male	15	46.67	5.1	3.92	-10.24	40.4151
IV	3	90	food restriction	49.8	-2.01	6	female	15	46.67	3.4	5.88	-10.24	40.4151
IV	3	90	food restriction	49.8	-2.01	8	female	15	46.67	6.3	-1.59	-10.24	40.4151
IV	3	90	food restriction	49.8	-2.01	10	female	15	46.67	6.2	1.61	-10.24	40.4151
IV	3	90	food restriction	49.8	-2.01	11	female	15	46.67	5.1	3.92	-10.24	40.4151
IV	3	90	food restriction	49.8	-2.01	12	male	15	46.67	5.9	6.78	-10.24	40.4151
IV	3	90	food restriction	49.8	-2.01	13	male	15	46.67	5.3	3.77	-10.24	40.4151
IV	3	90	food restriction	49.8	-2.01	14	male	15	46.67	4.7	10.64	-10.24	40.4151
IV	3	90	food restriction	49.8	-2.01	15	female	15	46.67	5.5	9.09	-10.24	40.4151
IV	3	91	ad libitum	50.8	-5.51	1	male	14	71.43	6.8	17.65	0	40.8961
IV	3	91	ad libitum	50.8	-5.51	2	female	14	71.43	6.1	13.11	0	40.8961
IV	3	91	ad libitum	50.8	-5.51	3	male	14	71.43	6.6	12.12	0	40.8961
IV	3	91	ad libitum	50.8	-5.51	4	female	14	71.43	5	18	0	40.8961
IV	3	91	ad libitum	50.8	-5.51	5	male	14	71.43	7.1	14.08	0	40.8961
IV	3	91	ad libitum	50.8	-5.51	6	female	14	71.43	5.5	14.55	0	40.8961
IV	3	91	ad libitum	50.8	-5.51	8	male	14	71.43	7.2	12.5	0	40.8961
IV	3	91	ad libitum	50.8	-5.51	9	male	14	71.43	6.5	9.23	0	40.8961
IV	3	91	ad libitum	50.8	-5.51	10	female	14	71.43	5.4	5.56	0	40.8961
IV	3	91	ad libitum	50.8	-5.51	11	male	14	71.43	6.7	0	0	40.8961
IV	3	91	ad libitum	50.8	-5.51	12	male	14	71.43	6.2	9.68	0	40.8961
IV	3	91	ad libitum	50.8	-5.51	13	male	14	71.43	6.3	15.87	0	40.8961
IV	3	91	ad libitum	50.8	-5.51	14	male	14	71.43	6.4	10.94	0	40.8961
IV	3	91	ad libitum	50.8	-5.51	15	male	14	71.43	7.1	5.63	0	40.8961
IV	3	93	ad libitum	51.4	-1.36	1	male	16	50	4.8	-2.08	-4.56	31.6816
IV	3	93	ad libitum	51.4	-1.36	2	female	16	50	6.4	10.94	-4.56	31.6816
IV	3	93	ad libitum	51.4	-1.36	3	female	16	50	5.6	-5.36	-4.56	31.6816
IV	3	93	ad libitum	51.4	-1.36	4	male	16	50	5.2	11.54	-4.56	31.6816
IV	3	93	ad libitum	51.4	-1.36	5	female	16	50	3.9	-5.13	-4.56	31.6816
IV	3	93	ad libitum	51.4	-1.36	6	male	16	50	4.9	10.2	-4.56	31.6816
IV	3	93	ad libitum	51.4	-1.36	7	male	16	50	4.3	-20.93	-4.56	31.6816
IV	3	93	ad libitum	51.4	-1.36	8	female	16	50	5.3	0	-4.56	31.6816
IV	3	93	ad libitum	51.4	-1.36	9	male	16	50	5.4	7.41	-4.56	31.6816
IV	3	93	ad libitum	51.4	-1.36	10	male	16	50	4.1	-19.51	-4.56	31.6816
IV	3	93	ad libitum	51.4	-1.36	11	female	16	50	5	4	-4.56	31.6816
IV	3	93	ad libitum	51.4	-1.36	13	female	16	50	5	10	-4.56	31.6816
IV	3	93	ad libitum	51.4	-1.36	14	male	16	50	5.9	-1.69	-4.56	31.6816
IV	3	93	ad libitum	51.4	-1.36	15	male	16	50	4.5	-6.67	-4.56	31.6816
IV	3	93	ad libitum	51.4	-1.36	16	female	16	50	5	8	-4.56	31.6816
IV	3	94	food restriction	50.4	-8.53	1	male	15	46.67	5.9	13.56	-20.39	43.4685
IV	3	94	food restriction	50.4	-8.53	2	female	15	46.67	6.3	20.63	-20.39	43.4685
IV	3	94	food restriction	50.4	-8.53	3	male	15	46.67	6	16.67	-20.39	43.4685
IV	3	94	food restriction	50.4	-8.53	4	female	15	46.67	6	28.33	-20.39	43.4685
IV	3	94	food restriction	50.4	-8.53	5	female	15	46.67	3.7	8.11	-20.39	43.4685
IV	3	94	food restriction	50.4	-8.53	6	male	15	46.67	4.8	2.08	-20.39	43.4685
IV	3	94	food restriction	50.4	-8.53	7	male	15	46.67	5.6	21.43	-20.39	43.4685
IV	3	94	food restriction	50.4	-8.53	8	male	15	46.67	7.3	21.92	-20.39	43.4685
IV	3	94	food restriction	50.4	-8.53	11	female	15	46.67	4.1	4.88	-20.39	43.4685
IV	3	94	food restriction	50.4	-8.53	12	male	15	46.67	5.8	17.24	-20.39	43.4685
IV	3	94	food restriction	50.4	-8.53	13	female	15	46.67	5.4	31.48	-20.39	43.4685
IV	3	95	food restriction	51.2	-6.05	1	male	12	33.33	6.8	16.18	-6.79	44.2188
IV	3	95	food restriction	51.2	-6.05	2	female	12	33.33	5.9	11.86	-6.79	44.2188
IV	3	95	food restriction	51.2	-6.05	4	female	12	33.33	5.3	9.43	-6.79	44.2188
IV	3	95	food restriction	51.2	-6.05	5	female	12	33.33	6.2	19.35	-6.79	44.2188
IV	3	95	food restriction	51.2	-6.05	6	female	12	33.33	5.4	16.67	-6.79	44.2188
IV	3	95	food restriction	51.2	-6.05	7	male	12	33.33	5.1	25.49	-6.79	44.2188
IV	3	95	food restriction	51.2	-6.05	8	male	12	33.33	6.4	23.44	-6.79	44.2188
IV	3	95	food restriction	51.2	-6.05	9	male	12	33.33	5.6	14.29	-6.79	44.2188
IV	3	95	food restriction	51.2	-6.05	10	female	12	33.33	5.3	18.87	-6.79	44.2188
IV	3	95	food restriction	51.2	-6.05	11	female	12	33.33	5.5	-7.27	-6.79	44.2188
IV	3	95	food restriction	51.2	-6.05	12	female	12	33.33	5.6	16.07	-6.79	44.2188
IV	3	107	ad libitum	42.3	2.6	1	male	10	80	4.9	-16.33	0	33.5695
IV	3	107	ad libitum	42.3	2.6	2	male	10	80	4.9	-14.29	0	33.5695
IV	3	107	ad libitum	42.3	2.6	3	male	10	80	4.8	-20.83	0	33.5695
IV	3	107	ad libitum	42.3	2.6	4	male	10	80	5.3	-16.98	0	33.5695
IV	3	107	ad libitum	42.3	2.6	5	male	10	80	4.7	-8.51	0	33.5695
IV	3	107	ad libitum	42.3	2.6	6	male	10	80	4.8	-10.42	0	33.5695
IV	3	107	ad libitum	42.3	2.6	7	male	10	80	4.8	-25	0	33.5695
IV	3	107	ad libitum	42.3	2.6	8	female	10	80	4.8	-22.92	0	33.5695
IV	3	107	ad libitum	42.3	2.6	9	female	10	80	4.5	-17.78	0	33.5695
IV	3	107	ad libitum	42.3	2.6	10	male	10	80	4.9	-24.49	0	33.5695
IV	3	109	food restriction	44.9	10.91	1	male	12	58.33	6.7	4.48	0	42.9569
IV	3	109	food restriction	44.9	10.91	2	male	12	58.33	6.4	0	0	42.9569
IV	3	109	food restriction	44.9	10.91	3	male	12	58.33	6	3.33	0	42.9569
IV	3	109	food restriction	44.9	10.91	4	male	12	58.33	6.6	7.58	0	42.9569
IV	3	109	food restriction	44.9	10.91	5	male	12	58.33	7.1	2.82	0	42.9569
IV	3	109	food restriction	44.9	10.91	6	female	12	58.33	6.7	2.99	0	42.9569
IV	3	109	food restriction	44.9	10.91	7	female	12	58.33	6	11.67	0	42.9569
IV	3	109	food restriction	44.9	10.91	8	male	12	58.33	6.7	1.49	0	42.9569
IV	3	109	food restriction	44.9	10.91	9	female	12	58.33	6.3	3.17	0	42.9569
IV	3	109	food restriction	44.9	10.91	10	male	12	58.33	6.3	14.29	0	42.9569
IV	3	109	food restriction	44.9	10.91	11	female	12	58.33	6.5	12.31	0	42.9569
IV	3	109	food restriction	44.9	10.91	12	female	12	58.33	6	0	0	42.9569
IV	3	110	food restriction	45.2	3.1	1	male	11	63.64	6.7	13.43	0	48.9382
IV	3	110	food restriction	45.2	3.1	2	female	11	63.64	7.6	13.16	0	48.9382
IV	3	110	food restriction	45.2	3.1	3	male	11	63.64	5.9	8.47	0	48.9382
IV	3	110	food restriction	45.2	3.1	4	male	11	63.64	7.4	18.92	0	48.9382
IV	3	110	food restriction	45.2	3.1	5	female	11	63.64	7.7	10.39	0	48.9382
IV	3	110	food restriction	45.2	3.1	6	male	11	63.64	8	21.25	0	48.9382
IV	3	110	food restriction	45.2	3.1	7	male	11	63.64	8.1	12.35	0	48.9382
IV	3	110	food restriction	45.2	3.1	8	female	11	63.64	8	16.25	0	48.9382
IV	3	110	food restriction	45.2	3.1	9	male	11	63.64	5.8	8.62	0	48.9382
IV	3	110	food restriction	45.2	3.1	10	male	11	63.64	7	14.29	0	48.9382
IV	3	110	food restriction	45.2	3.1	11	female	11	63.64	7.6	18.42	0	48.9382
IV	3	111	food restriction	48.6	-2.26	1	male	13	61.54	5.7	24.56	0	37.7659
IV	3	111	food restriction	48.6	-2.26	2	female	13	61.54	5.9	13.56	0	37.7659
IV	3	111	food restriction	48.6	-2.26	3	female	13	61.54	5.1	11.76	0	37.7659
IV	3	111	food restriction	48.6	-2.26	4	male	13	61.54	5.9	10.17	0	37.7659
IV	3	111	food restriction	48.6	-2.26	5	male	13	61.54	6.8	19.12	0	37.7659
IV	3	111	food restriction	48.6	-2.26	6	male	13	61.54	6.9	8.7	0	37.7659
IV	3	111	food restriction	48.6	-2.26	7	male	13	61.54	6	16.67	0	37.7659
IV	3	111	food restriction	48.6	-2.26	8	female	13	61.54	4.9	12.24	0	37.7659
IV	3	111	food restriction	48.6	-2.26	9	female	13	61.54	6	13.33	0	37.7659
IV	3	111	food restriction	48.6	-2.26	11	male	13	61.54	6	21.67	0	37.7659
IV	3	111	food restriction	48.6	-2.26	12	male	13	61.54	6.1	11.48	0	37.7659
[truncated: 681 more rows]

## Sheet: probability of offspring death
lactation period	experimental trial	ID of mother	feeding treatment	mother's prior weight (g)	maternal weight change (%)	ID of offspring	offspring sex	prior litter size	prior litter sex ratio (%)	offspring prior weight (g)	offspring weight change (%)	offspring mortality	probability of offspring death (predicted logit)
I	1	3	food restriction	35.53	17.65	1	female	13	50	1.45	86.21	no	-3.07558
I	1	3	food restriction	35.53	17.65	2	male	13	50	1.6	75	no	-3.65556
I	1	3	food restriction	35.53	17.65	3	male	13	50	1.6	87.5	no	-3.65556
I	1	3	food restriction	35.53	17.65	4	female	13	50	1.63	84.05	no	-3.77156
I	1	3	food restriction	35.53	17.65	5	male	13	50	1.54	88.31	no	-3.42357
I	1	3	food restriction	35.53	17.65	6	female	13	50	1.63	90.18	no	-3.77156
I	1	3	food restriction	35.53	17.65	7	male	13	50	1.56	66.67	no	-3.5009
I	1	3	food restriction	35.53	17.65	8	.	13	50	1.54		yes	-3.42357
I	1	3	food restriction	35.53	17.65	9	female	13	50	1.59	82.39	no	-3.6169
I	1	3	food restriction	35.53	17.65	10	female	13	50	1.54	75.32	no	-3.42357
I	1	3	food restriction	35.53	17.65	11	male	13	50	1.66	68.67	no	-3.88756
I	1	3	food restriction	35.53	17.65	12	male	13	50	1.59	82.39	no	-3.6169
I	1	3	food restriction	35.53	17.65	13	female	13	50	1.53	83.01	no	-3.3849
I	1	7	food restriction	37.82	18.46	1	female	13	75	1.67	85.63	no	-4.06764
I	1	7	food restriction	37.82	18.46	2	male	13	75	1.59	94.97	no	-3.75438
I	1	7	food restriction	37.82	18.46	3	male	13	75	1.59	76.1	no	-3.75438
I	1	7	food restriction	37.82	18.46	4	male	13	75	1.6	93.75	no	-3.79354
I	1	7	food restriction	37.82	18.46	5	male	13	75	1.59	94.97	no	-3.75438
I	1	7	food restriction	37.82	18.46	6	male	13	75	1.62	97.53	no	-3.87185
I	1	7	food restriction	37.82	18.46	7	male	13	75	1.52	84.21	no	-3.48027
I	1	7	food restriction	37.82	18.46	8	male	13	75	1.52	90.79	no	-3.48027
I	1	7	food restriction	37.82	18.46	9	male	13	75	1.68	84.52	no	-4.1068
I	1	7	food restriction	37.82	18.46	10	female	13	75	1.46	91.78	no	-3.24532
I	1	7	food restriction	37.82	18.46	11	male	13	75	1.52	77.63	no	-3.48027
I	1	7	food restriction	37.82	18.46	12	female	13	75	1.59	88.68	no	-3.75438
I	1	9	food restriction	32.97	24.81	1	female	18	35.29	1.24	70.16	no	-6.97371
I	1	9	food restriction	32.97	24.81	2	male	18	35.29	1.23	82.93	no	-6.93068
I	1	9	food restriction	32.97	24.81	3	female	18	35.29	1.27	93.7	no	-7.1028
I	1	9	food restriction	32.97	24.81	4	male	18	35.29	1.19	94.12	no	-6.75856
I	1	9	food restriction	32.97	24.81	5	female	18	35.29	1.21	84.3	no	-6.84462
I	1	9	food restriction	32.97	24.81	6	female	18	35.29	1.25	82.4	no	-7.01674
I	1	9	food restriction	32.97	24.81	7	male	18	35.29	1.29	56.59	no	-7.18887
I	1	9	food restriction	32.97	24.81	8	male	18	35.29	1.33	87.97	no	-7.36099
I	1	9	food restriction	32.97	24.81	9	male	18	35.29	1.31	64.12	no	-7.27493
I	1	9	food restriction	32.97	24.81	10	female	18	35.29	1.17	88.03	no	-6.67249
I	1	9	food restriction	32.97	24.81	11	female	18	35.29	1.3	70.77	no	-7.2319
I	1	9	food restriction	32.97	24.81	12	female	18	35.29	1.29	65.89	no	-7.18887
I	1	9	food restriction	32.97	24.81	13	female	18	35.29	1.32	97.73	no	-7.31796
I	1	9	food restriction	32.97	24.81	14	female	18	35.29	1.29	58.91	no	-7.18887
I	1	9	food restriction	32.97	24.81	15	female	18	35.29	1.29	45.74	no	-7.18887
I	1	9	food restriction	32.97	24.81	16	female	18	35.29	1.25	42.4	no	-7.01674
I	1	9	food restriction	32.97	24.81	17	male	18	35.29	1.04	52.88	no	-6.11309
I	1	11	ad libitum	40.41	13.83	1	male	17	52.94	1.67	73.65	no	-5.52996
I	1	11	ad libitum	40.41	13.83	2	female	17	52.94	1.53	69.93	no	-5.5291
I	1	11	ad libitum	40.41	13.83	3	female	17	52.94	1.51	39.07	no	-5.52897
I	1	11	ad libitum	40.41	13.83	4	male	17	52.94	1.7	47.06	no	-5.53014
I	1	11	ad libitum	40.41	13.83	5	male	17	52.94	1.72	68.6	no	-5.53026
I	1	11	ad libitum	40.41	13.83	6	male	17	52.94	1.69	71.6	no	-5.53008
I	1	11	ad libitum	40.41	13.83	7	male	17	52.94	1.6	75	no	-5.52953
I	1	11	ad libitum	40.41	13.83	8	male	17	52.94	1.67	79.64	no	-5.52996
I	1	11	ad libitum	40.41	13.83	9	female	17	52.94	1.71	46.2	no	-5.5302
I	1	11	ad libitum	40.41	13.83	10	male	17	52.94	1.7	82.35	no	-5.53014
I	1	11	ad libitum	40.41	13.83	11	male	17	52.94	1.72	86.05	no	-5.53026
I	1	11	ad libitum	40.41	13.83	12	male	17	52.94	1.68	72.62	no	-5.53002
I	1	11	ad libitum	40.41	13.83	13	female	17	52.94	1.52	71.05	no	-5.52903
I	1	11	ad libitum	40.41	13.83	14	female	17	52.94	1.64	70.73	no	-5.52977
I	1	11	ad libitum	40.41	13.83	15	female	17	52.94	1.69	71.6	no	-5.53008
I	1	11	ad libitum	40.41	13.83	16	female	17	52.94	1.48	35.14	no	-5.52879
I	1	11	ad libitum	40.41	13.83	17	female	17	52.94	1.55	87.1	no	-5.52922
I	1	12	food restriction	38.24	9.65	1	female	14	46.15	1.65	95.76	no	-4.14327
I	1	12	food restriction	38.24	9.65	2	female	14	46.15	1.69	102.96	no	-4.27844
I	1	12	food restriction	38.24	9.65	3	male	14	46.15	1.69	75.15	no	-4.27844
I	1	12	food restriction	38.24	9.65	4	male	14	46.15	1.72	87.21	no	-4.37981
I	1	12	food restriction	38.24	9.65	5	female	14	46.15	1.55	116.13	no	-3.80535
I	1	12	food restriction	38.24	9.65	6	male	14	46.15	1.74	52.3	no	-4.4474
I	1	12	food restriction	38.24	9.65	7	male	14	46.15	1.71	61.4	no	-4.34602
I	1	12	food restriction	38.24	9.65	8	female	14	46.15	1.59	26.42	no	-3.94052
I	1	12	food restriction	38.24	9.65	9	.	14	46.15	1.41	131.91	no	-3.33226
I	1	12	food restriction	38.24	9.65	10	female	14	46.15	1.69	84.02	no	-4.27844
I	1	12	food restriction	38.24	9.65	11	female	14	46.15	1.71	91.23	no	-4.34602
I	1	12	food restriction	38.24	9.65	12	male	14	46.15	1.79	69.83	no	-4.61635
I	1	12	food restriction	38.24	9.65	13	female	14	46.15	1.63	92.64	no	-4.07569
I	1	12	food restriction	38.24	9.65	14	male	14	46.15	1.7	63.53	no	-4.31223
I	1	13	ad libitum	39.64	12.26	1	male	13	58.33	1.81	104.42	no	-4.07461
I	1	13	ad libitum	39.64	12.26	2	male	13	58.33	1.54	120.78	no	-4.05268
I	1	13	ad libitum	39.64	12.26	3	male	13	58.33	1.73	102.31	no	-4.06811
I	1	13	ad libitum	39.64	12.26	4	female	13	58.33	1.6	106.25	no	-4.05755
I	1	13	ad libitum	39.64	12.26	5	female	13	58.33	1.55	125.81	no	-4.05349
I	1	13	ad libitum	39.64	12.26	6	female	13	58.33	1.29	86.05	no	-4.03237
I	1	13	ad libitum	39.64	12.26	7	male	13	58.33	1.61	111.18	no	-4.05836
I	1	13	ad libitum	39.64	12.26	8	female	13	58.33	1.7	111.76	no	-4.06567
I	1	13	ad libitum	39.64	12.26	9	male	13	58.33	1.66	110.84	no	-4.06242
I	1	13	ad libitum	39.64	12.26	10	male	13	58.33	1.63	108.59	no	-4.05999
I	1	13	ad libitum	39.64	12.26	11	female	13	58.33	1.75	94.29	no	-4.06973
I	1	13	ad libitum	39.64	12.26	12	male	13	58.33	1.71	104.68	no	-4.06649
I	1	13	ad libitum	39.64	12.26	13	.	13	58.33	1.15		yes	-4.021
I	1	15	food restriction	40.18	16.48	1	male	13	58.33	1.59	101.26	no	-1.88829
I	1	15	food restriction	40.18	16.48	2	female	13	58.33	1.84	122.83	no	-2.83708
I	1	15	food restriction	40.18	16.48	3	.	13	58.33	1.33		yes	-0.901538
I	1	15	food restriction	40.18	16.48	4	male	13	58.33	1.85	121.62	no	-2.87503
I	1	15	food restriction	40.18	16.48	5	female	13	58.33	1.59	126.42	no	-1.88829
I	1	15	food restriction	40.18	16.48	6	female	13	58.33	1.76	127.27	no	-2.53347
I	1	15	food restriction	40.18	16.48	7	male	13	58.33	1.88	118.09	no	-2.98889
I	1	15	food restriction	40.18	16.48	8	male	13	58.33	1.92	129.17	no	-3.1407
I	1	15	food restriction	40.18	16.48	9	male	13	58.33	1.86	120.43	no	-2.91299
I	1	15	food restriction	40.18	16.48	10	female	13	58.33	1.45	127.59	no	-1.35696
I	1	15	food restriction	40.18	16.48	11	male	13	58.33	1.99	95.98	no	-3.40636
I	1	15	food restriction	40.18	16.48	12	female	13	58.33	1.46	119.18	no	-1.39491
I	1	15	food restriction	40.18	16.48	13	male	13	58.33	1.87	113.9	no	-2.95094
I	1	16	ad libitum	42.4	6.6	1	female	16	53.33	1.58	96.2	no	-3.21546
I	1	16	ad libitum	42.4	6.6	2	female	16	53.33	1.57	65.61	no	-3.21194
I	1	16	ad libitum	42.4	6.6	3	male	16	53.33	1.58	96.2	no	-3.21546
I	1	16	ad libitum	42.4	6.6	4	male	16	53.33	1.75	82.86	no	-3.27517
I	1	16	ad libitum	42.4	6.6	5	male	16	53.33	1.63	90.18	no	-3.23302
I	1	16	ad libitum	42.4	6.6	6	female	16	53.33	1.67	49.7	no	-3.24707
I	1	16	ad libitum	42.4	6.6	7	male	16	53.33	1.68	96.43	no	-3.25058
I	1	16	ad libitum	42.4	6.6	8	female	16	53.33	1.65	81.82	no	-3.24005
I	1	16	ad libitum	42.4	6.6	9	female	16	53.33	1.6	75	no	-3.22248
I	1	16	ad libitum	42.4	6.6	10	male	16	53.33	1.7	100	no	-3.25761
I	1	16	ad libitum	42.4	6.6	11	.	16	53.33	1.49		yes	-3.18384
I	1	16	ad libitum	42.4	6.6	12	female	16	53.33	1.62	79.01	no	-3.22951
I	1	16	ad libitum	42.4	6.6	13	female	16	53.33	1.55	87.1	no	-3.20492
I	1	16	ad libitum	42.4	6.6	14	male	16	53.33	1.17	164.96	no	-3.07144
I	1	16	ad libitum	42.4	6.6	15	male	16	53.33	1.37	126.28	no	-3.14169
I	1	16	ad libitum	42.4	6.6	16	male	16	53.33	1.45	65.52	no	-3.16979
I	1	18	ad libitum	40.5	13.58	1	male	14	78.57	1.69	113.02	no	-4.75663
I	1	18	ad libitum	40.5	13.58	2	male	14	78.57	1.68	102.38	no	-4.75645
I	1	18	ad libitum	40.5	13.58	3	male	14	78.57	1.7	100	no	-4.75681
I	1	18	ad libitum	40.5	13.58	4	male	14	78.57	1.71	104.68	no	-4.757
I	1	18	ad libitum	40.5	13.58	5	male	14	78.57	1.62	97.53	no	-4.75536
I	1	18	ad libitum	40.5	13.58	6	male	14	78.57	1.52	117.11	no	-4.75354
I	1	18	ad libitum	40.5	13.58	7	male	14	78.57	1.58	108.86	no	-4.75463
I	1	18	ad libitum	40.5	13.58	8	male	14	78.57	1.52	103.95	no	-4.75354
I	1	18	ad libitum	40.5	13.58	9	female	14	78.57	1.58	121.52	no	-4.75463
I	1	18	ad libitum	40.5	13.58	10	male	14	78.57	1.69	118.93	no	-4.75663
I	1	18	ad libitum	40.5	13.58	11	female	14	78.57	1.46	91.78	no	-4.75244
I	1	18	ad libitum	40.5	13.58	12	male	14	78.57	1.48	62.16	no	-4.75281
I	1	18	ad libitum	40.5	13.58	13	male	14	78.57	1.57	91.08	no	-4.75445
I	1	18	ad libitum	40.5	13.58	14	female	14	78.57	1.47	104.08	no	-4.75262
I	1	19	food restriction	43.66	4.9	1	male	14	38.46	1.71	81.29	no	-2.35098
I	1	19	food restriction	43.66	4.9	2	female	14	38.46	1.57	78.34	no	-1.9184
I	1	19	food restriction	43.66	4.9	3	female	14	38.46	1.52	64.47	no	-1.76391
I	1	19	food restriction	43.66	4.9	4	male	14	38.46	1.63	84.05	no	-2.10379
I	1	19	food restriction	43.66	4.9	5	female	14	38.46	1.55	80.65	no	-1.85661
I	1	19	food restriction	43.66	4.9	6	female	14	38.46	1.67	67.66	no	-2.22739
I	1	19	food restriction	43.66	4.9	7	female	14	38.46	1.6	50	no	-2.0111
I	1	19	food restriction	43.66	4.9	8	female	14	38.46	1.46	64.38	no	-1.57852
I	1	19	food restriction	43.66	4.9	9	female	14	38.46	1.58	83.54	no	-1.9493
I	1	19	food restriction	43.66	4.9	10	male	14	38.46	1.53	83.01	no	-1.79481
I	1	19	food restriction	43.66	4.9	11	female	14	38.46	1.63	84.05	no	-2.10379
I	1	19	food restriction	43.66	4.9	12	male	14	38.46	1.54	75.32	no	-1.82571
I	1	19	food restriction	43.66	4.9	13	male	14	38.46	1.72	74.42	no	-2.38188
I	1	19	food restriction	43.66	4.9	14	.	14	38.46	1.36		yes	-1.26954
I	2	75	ad libitum	37.9	17.94	1	male	11	45.45	1.7	111.76	no	-4.06357
I	2	75	ad libitum	37.9	17.94	2	male	11	45.45	1.4	114.29	no	-4.12057
I	2	75	ad libitum	37.9	17.94	3	female	11	45.45	1.8	100	no	-4.04457
I	2	75	ad libitum	37.9	17.94	4	female	11	45.45	1.6	106.25	no	-4.08257
I	2	75	ad libitum	37.9	17.94	5	female	11	45.45	1.5	100	no	-4.10157
I	2	75	ad libitum	37.9	17.94	6	male	11	45.45	1.6	106.25	no	-4.08257
I	2	75	ad libitum	37.9	17.94	7	female	11	45.45	1.5	113.33	no	-4.10157
I	2	75	ad libitum	37.9	17.94	8	female	11	45.45	1.6	106.25	no	-4.08257
I	2	75	ad libitum	37.9	17.94	9	male	11	45.45	1.6	112.5	no	-4.08257
I	2	75	ad libitum	37.9	17.94	10	male	11	45.45	1.6	112.5	no	-4.08257
I	2	75	ad libitum	37.9	17.94	11	female	11	45.45	1.5	106.67	no	-4.10157
I	2	77	food restriction	36	11.94	1	male	14	30.77	1.7	82.35	no	-5.99558
I	2	77	food restriction	36	11.94	2	female	14	30.77	1.8	100	no	-6.34748
I	2	77	food restriction	36	11.94	3	female	14	30.77	1.6	87.5	no	-5.64368
I	2	77	food restriction	36	11.94	4	female	14	30.77	1.6	87.5	no	-5.64368
I	2	77	food restriction	36	11.94	5	female	14	30.77	1.8	77.78	no	-6.34748
I	2	77	food restriction	36	11.94	6	female	14	30.77	1.8	83.33	no	-6.34748
I	2	77	food restriction	36	11.94	7	male	14	30.77	1.8	66.67	no	-6.34748
I	2	77	food restriction	36	11.94	8	male	14	30.77	1.9	78.95	no	-6.69939
I	2	77	food restriction	36	11.94	9	female	14	30.77	1.6	87.5	no	-5.64368
I	2	77	food restriction	36	11.94	10	female	14	30.77	1.8	94.44	no	-6.34748
I	2	77	food restriction	36	11.94	11	female	14	30.77	1.7	94.12	no	-5.99558
I	2	77	food restriction	36	11.94	12	female	14	30.77	1.6	87.5	no	-5.64368
I	2	77	food restriction	36	11.94	13	male	14	30.77	1.7	94.12	no	-5.99558
I	2	66	ad libitum	37.9	0	1	female	16	56.25	1.5	93.33	no	-1.49824
I	2	66	ad libitum	37.9	0	2	male	16	56.25	1.5	86.67	no	-1.49824
I	2	66	ad libitum	37.9	0	3	male	16	56.25	1.5	113.33	no	-1.49824
I	2	66	ad libitum	37.9	0	4	female	16	56.25	1.5	100	no	-1.49824
I	2	66	ad libitum	37.9	0	5	male	16	56.25	1.4	85.71	no	-1.43159
I	2	66	ad libitum	37.9	0	6	male	16	56.25	1.7	105.88	no	-1.63155
I	2	66	ad libitum	37.9	0	7	male	16	56.25	1.6	75	no	-1.5649
I	2	66	ad libitum	37.9	0	8	male	16	56.25	1.6	93.75	no	-1.5649
I	2	66	ad libitum	37.9	0	9	female	16	56.25	1.3	100	no	-1.36494
I	2	66	ad libitum	37.9	0	10	female	16	56.25	1.5	86.67	no	-1.49824
I	2	66	ad libitum	37.9	0	11	female	16	56.25	1.5	86.67	no	-1.49824
I	2	66	ad libitum	37.9	0	12	female	16	56.25	1.3	107.69	no	-1.36494
I	2	66	ad libitum	37.9	0	13	female	16	56.25	1.5	86.67	no	-1.49824
I	2	66	ad libitum	37.9	0	14	male	16	56.25	1.5	93.33	no	-1.49824
I	2	66	ad libitum	37.9	0	15	male	16	56.25	1.5	60	no	-1.49824
I	2	66	ad libitum	37.9	0	16	male	16	56.25	1.4	107.14	no	-1.43159
I	2	73	food restriction	39.4	7.36	1	male	14	64.29	1.7	76.47	no	-3.13436
I	2	73	food restriction	39.4	7.36	2	male	14	64.29	1.6	93.75	no	-2.81039
I	2	73	food restriction	39.4	7.36	3	male	14	64.29	1.7	82.35	no	-3.13436
I	2	73	food restriction	39.4	7.36	4	male	14	64.29	1.7	76.47	no	-3.13436
I	2	73	food restriction	39.4	7.36	5	male	14	64.29	1.7	94.12	no	-3.13436
I	2	73	food restriction	39.4	7.36	6	female	14	64.29	1.8	72.22	no	-3.45833
I	2	73	food restriction	39.4	7.36	7	male	14	64.29	1.8	77.78	no	-3.45833
I	2	73	food restriction	39.4	7.36	8	male	14	64.29	1.9	68.42	no	-3.78229
I	2	73	food restriction	39.4	7.36	9	male	14	64.29	1.7	94.12	no	-3.13436
I	2	73	food restriction	39.4	7.36	10	female	14	64.29	1.6	81.25	no	-2.81039
I	2	73	food restriction	39.4	7.36	11	female	14	64.29	1.6	75	no	-2.81039
I	2	73	food restriction	39.4	7.36	12	female	14	64.29	1.6	93.75	no	-2.81039
I	2	73	food restriction	39.4	7.36	13	male	14	64.29	1.6	87.5	no	-2.81039
I	2	73	food restriction	39.4	7.36	14	female	14	64.29	1.6	75	no	-2.81039
I	2	82	ad libitum	31.9	-11.6	1	female	17	58.82	1.3		yes	0.960769
I	2	82	ad libitum	31.9	-11.6	3	male	17	58.82	1.5		yes	0.716723
I	2	82	ad libitum	31.9	-11.6	4	male	17	58.82	1.5		yes	0.716723
I	2	82	ad libitum	31.9	-11.6	5	male	17	58.82	1.1	45.45	no	1.20482
I	2	82	ad libitum	31.9	-11.6	6	male	17	58.82	1.3		yes	0.960769
I	2	82	ad libitum	31.9	-11.6	7	female	17	58.82	1.3		yes	0.960769
I	2	82	ad libitum	31.9	-11.6	8	male	17	58.82	1.3	53.85	no	0.960769
I	2	82	ad libitum	31.9	-11.6	9	male	17	58.82	1.5	40	no	0.716723
I	2	82	ad libitum	31.9	-11.6	10	male	17	58.82	1.6		yes	0.594699
I	2	82	ad libitum	31.9	-11.6	11	female	17	58.82	1.3		yes	0.960769
I	2	82	ad libitum	31.9	-11.6	12	female	17	58.82	1.4		yes	0.838746
I	2	82	ad libitum	31.9	-11.6	13	female	17	58.82	1.2	41.67	no	1.08279
I	2	82	ad libitum	31.9	-11.6	14	female	17	58.82	1.3		yes	0.960769
I	2	82	ad libitum	31.9	-11.6	15	female	17	58.82	1.1		yes	1.20482
I	2	82	ad libitum	31.9	-11.6	16	male	17	58.82	1.3		yes	0.960769
I	2	82	ad libitum	31.9	-11.6	17	male	17	58.82	1.5		yes	0.716723
I	2	29	ad libitum	35.8	12.85	1	female	11	27.27	1.7	94.12	no	-4.28785
I	2	29	ad libitum	35.8	12.85	2	female	11	27.27	1.8	72.22	no	-4.29317
I	2	29	ad libitum	35.8	12.85	3	male	11	27.27	1.8	88.89	no	-4.29317
I	2	29	ad libitum	35.8	12.85	4	male	11	27.27	1.8	77.78	no	-4.29317
I	2	29	ad libitum	35.8	12.85	5	female	11	27.27	1.6	75	no	-4.28254
I	2	29	ad libitum	35.8	12.85	6	female	11	27.27	1.9	73.68	no	-4.29848
I	2	29	ad libitum	35.8	12.85	7	male	11	27.27	1.9	68.42	no	-4.29848
I	2	29	ad libitum	35.8	12.85	8	female	11	27.27	1.7	76.47	no	-4.28785
I	2	29	ad libitum	35.8	12.85	9	female	11	27.27	1.9	94.74	no	-4.29848
I	2	29	ad libitum	35.8	12.85	10	female	11	27.27	1.6	87.5	no	-4.28254
I	2	29	ad libitum	35.8	12.85	11	female	11	27.27	1.9	73.68	no	-4.29848
I	2	30	ad libitum	33.8	23.96	1	male	17	70.59	1.4	57.14	no	-7.64617
I	2	30	ad libitum	33.8	23.96	2	male	17	70.59	1.6	68.75	no	-7.55067
I	2	30	ad libitum	33.8	23.96	3	male	17	70.59	1.4	71.43	no	-7.64617
I	2	30	ad libitum	33.8	23.96	4	male	17	70.59	1.6	62.5	no	-7.55067
I	2	30	ad libitum	33.8	23.96	5	female	17	70.59	1.5	53.33	no	-7.59842
I	2	30	ad libitum	33.8	23.96	6	male	17	70.59	1.6	62.5	no	-7.55067
I	2	30	ad libitum	33.8	23.96	7	female	17	70.59	1.7	35.29	no	-7.50292
I	2	30	ad libitum	33.8	23.96	8	male	17	70.59	1.5	40	no	-7.59842
I	2	30	ad libitum	33.8	23.96	9	male	17	70.59	1.6	50	no	-7.55067
I	2	30	ad libitum	33.8	23.96	10	male	17	70.59	1.6	50	no	-7.55067
I	2	30	ad libitum	33.8	23.96	11	male	17	70.59	1.5	53.33	no	-7.59842
I	2	30	ad libitum	33.8	23.96	12	female	17	70.59	1.6	43.75	no	-7.55067
I	2	30	ad libitum	33.8	23.96	13	female	17	70.59	1.4	64.29	no	-7.64617
I	2	30	ad libitum	33.8	23.96	14	male	17	70.59	1.6	56.25	no	-7.55067
I	2	30	ad libitum	33.8	23.96	15	male	17	70.59	1.7	64.71	no	-7.50292
I	2	30	ad libitum	33.8	23.96	16	female	17	70.59	1.5	33.33	no	-7.59842
I	2	30	ad libitum	33.8	23.96	17	male	17	70.59	1.5	40	no	-7.59842
I	2	51	ad libitum	39.9	0.5	1	male	15	57.14	1.6	87.5	no	-3.6686
I	2	51	ad libitum	39.9	0.5	2	female	15	57.14	1.5	80	no	-3.60434
I	2	51	ad libitum	39.9	0.5	3	male	15	57.14	1.5	86.67	no	-3.60434
I	2	51	ad libitum	39.9	0.5	4	female	15	57.14	1.5	93.33	no	-3.60434
I	2	51	ad libitum	39.9	0.5	5	male	15	57.14	1.6	87.5	no	-3.6686
I	2	51	ad libitum	39.9	0.5	6	male	15	57.14	1.6	75	no	-3.6686
I	2	51	ad libitum	39.9	0.5	7	male	15	57.14	1.5	100	no	-3.60434
I	2	51	ad libitum	39.9	0.5	8	female	15	57.14	1.5	66.67	no	-3.60434
I	2	51	ad libitum	39.9	0.5	9	female	15	57.14	1.4	85.71	no	-3.54008
I	2	51	ad libitum	39.9	0.5	10	male	15	57.14	1.4	92.86	no	-3.54008
I	2	51	ad libitum	39.9	0.5	11	female	15	57.14	1.5	86.67	no	-3.60434
I	2	51	ad libitum	39.9	0.5	12	male	15	57.14	1.6	81.25	no	-3.6686
I	2	51	ad libitum	39.9	0.5	13	female	15	57.14	1.4	100	no	-3.54008
I	2	51	ad libitum	39.9	0.5	14	male	15	57.14	1.5	86.67	no	-3.60434
I	2	34	ad libitum	39.6	12.63	1	female	15	42.86	1.6	93.75	no	-5.15644
I	2	34	ad libitum	39.6	12.63	2	female	15	42.86	1.6	62.5	no	-5.15644
I	2	34	ad libitum	39.6	12.63	3	female	15	42.86	1.6	62.5	no	-5.15644
I	2	34	ad libitum	39.6	12.63	4	male	15	42.86	1.7	76.47	no	-5.16282
I	2	34	ad libitum	39.6	12.63	5	male	15	42.86	1.7	64.71	no	-5.16282
I	2	34	ad libitum	39.6	12.63	6	male	15	42.86	1.6	81.25	no	-5.15644
I	2	34	ad libitum	39.6	12.63	7	female	15	42.86	1.7	76.47	no	-5.16282
I	2	34	ad libitum	39.6	12.63	8	male	15	42.86	1.7	76.47	no	-5.16282
I	2	34	ad libitum	39.6	12.63	9	female	15	42.86	1.6	87.5	no	-5.15644
I	2	34	ad libitum	39.6	12.63	10	female	15	42.86	1.7	88.24	no	-5.16282
I	2	34	ad libitum	39.6	12.63	11	male	15	42.86	1.6	93.75	no	-5.15644
I	2	34	ad libitum	39.6	12.63	12	male	15	42.86	1.7	64.71	no	-5.16282
I	2	34	ad libitum	39.6	12.63	13	female	15	42.86	1.6	87.5	no	-5.15644
I	2	34	ad libitum	39.6	12.63	14	female	15	42.86	1.6	43.75	no	-5.15644
I	2	72	food restriction	35.4	10.45	1	male	13	46.15	1.5	113.33	no	-4.79331
I	2	72	food restriction	35.4	10.45	2	female	13	46.15	1.6	93.75	no	-5.13611
I	2	72	food restriction	35.4	10.45	3	male	13	46.15	1.6	87.5	no	-5.13611
I	2	72	food restriction	35.4	10.45	4	female	13	46.15	1.5	93.33	no	-4.79331
I	2	72	food restriction	35.4	10.45	5	female	13	46.15	1.7	94.12	no	-5.47892
I	2	72	food restriction	35.4	10.45	6	male	13	46.15	1.6	100	no	-5.13611
I	2	72	food restriction	35.4	10.45	7	female	13	46.15	1.6	87.5	no	-5.13611
I	2	72	food restriction	35.4	10.45	8	female	13	46.15	1.6	93.75	no	-5.13611
I	2	72	food restriction	35.4	10.45	9	female	13	46.15	1.6	100	no	-5.13611
I	2	72	food restriction	35.4	10.45	10	male	13	46.15	1.6	93.75	no	-5.13611
I	2	72	food restriction	35.4	10.45	11	female	13	46.15	1.6	100	no	-5.13611
I	2	72	food restriction	35.4	10.45	12	male	13	46.15	1.6	93.75	no	-5.13611
I	2	72	food restriction	35.4	10.45	13	male	13	46.15	1.3	-7.69	no	-4.10769
I	3	83	food restriction	37.9	14.51	1	female	15	46.67	1.5	33.33	no	-3.73459
I	3	83	food restriction	37.9	14.51	2	male	15	46.67	1.6	75	no	-4.10214
I	3	83	food restriction	37.9	14.51	3	male	15	46.67	1.6	68.75	no	-4.10214
I	3	83	food restriction	37.9	14.51	4	male	15	46.67	1.7	76.47	no	-4.46969
I	3	83	food restriction	37.9	14.51	5	male	15	46.67	1.6	87.5	no	-4.10214
I	3	83	food restriction	37.9	14.51	6	female	15	46.67	1.6	93.75	no	-4.10214
I	3	83	food restriction	37.9	14.51	7	female	15	46.67	1.5	60	no	-3.73459
I	3	83	food restriction	37.9	14.51	8	female	15	46.67	1.6	81.25	no	-4.10214
I	3	83	food restriction	37.9	14.51	9	female	15	46.67	1.4	42.86	no	-3.36704
I	3	83	food restriction	37.9	14.51	10	male	15	46.67	1.6	93.75	no	-4.10214
I	3	83	food restriction	37.9	14.51	11	female	15	46.67	1.5	80	no	-3.73459
I	3	83	food restriction	37.9	14.51	12	female	15	46.67	1.4	71.43	no	-3.36704
I	3	83	food restriction	37.9	14.51	13	female	15	46.67	1.3	38.46	no	-2.99949
I	3	83	food restriction	37.9	14.51	14	male	15	46.67	1.4	57.14	no	-3.36704
I	3	83	food restriction	37.9	14.51	15	male	15	46.67	1.3		yes	-2.99949
I	3	85	food restriction	42.3	9.69	1	male	15	66.67	1.5	100	no	-1.40063
I	3	85	food restriction	42.3	9.69	2	male	15	66.67	1.8	116.67	no	-2.41517
I	3	85	food restriction	42.3	9.69	3	male	15	66.67	1.9	100	no	-2.75335
I	3	85	food restriction	42.3	9.69	4	male	15	66.67	2	90	no	-3.09154
I	3	85	food restriction	42.3	9.69	5	female	15	66.67	1.8	122.22	no	-2.41517
I	3	85	food restriction	42.3	9.69	6	female	15	66.67	1.7	94.12	no	-2.07699
I	3	85	food restriction	42.3	9.69	7	male	15	66.67	2	90	no	-3.09154
I	3	85	food restriction	42.3	9.69	8	male	15	66.67	1.6	106.25	no	-1.73881
I	3	85	food restriction	42.3	9.69	9	male	15	66.67	1.7	111.76	no	-2.07699
I	3	85	food restriction	42.3	9.69	10	female	15	66.67	1.3	115.38	no	-0.724269
I	3	85	food restriction	42.3	9.69	11	male	15	66.67	1.3		yes	-0.724269
I	3	85	food restriction	42.3	9.69	12	female	15	66.67	1.3		yes	-0.724269
I	3	85	food restriction	42.3	9.69	13	.	15	66.67	0.5		yes	1.98118
I	3	85	food restriction	42.3	9.69	14	.	15	66.67	0.7		yes	1.30482
I	3	90	food restriction	37.6	10.11	1	female	15	46.67	1.7	70.59	no	-4.51815
I	3	90	food restriction	37.6	10.11	2	male	15	46.67	1.6	68.75	no	-4.17745
I	3	90	food restriction	37.6	10.11	3	male	15	46.67	1.7	70.59	no	-4.51815
I	3	90	food restriction	37.6	10.11	4	male	15	46.67	1.7	76.47	no	-4.51815
I	3	90	food restriction	37.6	10.11	5	male	15	46.67	1.8	55.56	no	-4.85885
I	3	90	food restriction	37.6	10.11	6	female	15	46.67	1.6	56.25	no	-4.17745
I	3	90	food restriction	37.6	10.11	7	female	15	46.67	1.6	37.5	no	-4.17745
I	3	90	food restriction	37.6	10.11	8	female	15	46.67	1.7	82.35	no	-4.51815
I	3	90	food restriction	37.6	10.11	9	female	15	46.67	1.7	52.94	no	-4.51815
I	3	90	food restriction	37.6	10.11	10	female	15	46.67	1.7	76.47	no	-4.51815
I	3	90	food restriction	37.6	10.11	11	female	15	46.67	1.6	56.25	no	-4.17745
I	3	90	food restriction	37.6	10.11	12	male	15	46.67	1.7	64.71	no	-4.51815
I	3	90	food restriction	37.6	10.11	13	male	15	46.67	1.7	76.47	no	-4.51815
I	3	90	food restriction	37.6	10.11	14	male	15	46.67	1.8	61.11	no	-4.85885
I	3	90	food restriction	37.6	10.11	15	female	15	46.67	1.6	81.25	no	-4.17745
I	3	91	ad libitum	41.3	13.32	1	male	15	73.33	1.8	105.56	no	-4.87025
I	3	91	ad libitum	41.3	13.32	2	female	15	73.33	1.6	68.75	no	-4.8641
I	3	91	ad libitum	41.3	13.32	3	male	15	73.33	1.7	70.59	no	-4.86717
I	3	91	ad libitum	41.3	13.32	4	female	15	73.33	1.5	80	no	-4.86102
I	3	91	ad libitum	41.3	13.32	5	male	15	73.33	1.9	89.47	no	-4.87333
I	3	91	ad libitum	41.3	13.32	6	female	15	73.33	1.6	81.25	no	-4.8641
I	3	91	ad libitum	41.3	13.32	7	male	15	73.33	1.3	38.46	no	-4.85486
I	3	91	ad libitum	41.3	13.32	8	male	15	73.33	1.6	106.25	no	-4.8641
I	3	91	ad libitum	41.3	13.32	9	male	15	73.33	1.7	76.47	no	-4.86717
I	3	91	ad libitum	41.3	13.32	10	female	15	73.33	1.6	62.5	no	-4.8641
I	3	91	ad libitum	41.3	13.32	11	male	15	73.33	1.7	88.24	no	-4.86717
I	3	91	ad libitum	41.3	13.32	12	male	15	73.33	1.7	76.47	no	-4.86717
I	3	91	ad libitum	41.3	13.32	13	male	15	73.33	1.6	87.5	no	-4.8641
I	3	91	ad libitum	41.3	13.32	14	male	15	73.33	1.6	100	no	-4.8641
I	3	91	ad libitum	41.3	13.32	15	male	15	73.33	1.6	87.5	no	-4.8641
I	3	93	ad libitum	46.5	1.29	1	male	16	50	1.6	62.5	no	-2.55004
I	3	93	ad libitum	46.5	1.29	2	female	16	50	1.6	81.25	no	-2.55004
I	3	93	ad libitum	46.5	1.29	3	female	16	50	1.6	87.5	no	-2.55004
I	3	93	ad libitum	46.5	1.29	4	male	16	50	1.7	58.82	no	-2.61053
I	3	93	ad libitum	46.5	1.29	5	female	16	50	1.5	60	no	-2.48955
I	3	93	ad libitum	46.5	1.29	6	male	16	50	1.6	87.5	no	-2.55004
I	3	93	ad libitum	46.5	1.29	7	male	16	50	1.6	43.75	no	-2.55004
I	3	93	ad libitum	46.5	1.29	8	female	16	50	1.6	68.75	no	-2.55004
I	3	93	ad libitum	46.5	1.29	9	male	16	50	1.6	75	no	-2.55004
I	3	93	ad libitum	46.5	1.29	10	male	16	50	1.4	42.86	no	-2.42906
I	3	93	ad libitum	46.5	1.29	11	female	16	50	1.6	50	no	-2.55004
I	3	93	ad libitum	46.5	1.29	12	female	16	50	1.6	31.25	no	-2.55004
I	3	93	ad libitum	46.5	1.29	13	female	16	50	1.6	87.5	no	-2.55004
I	3	93	ad libitum	46.5	1.29	14	male	16	50	1.7	64.71	no	-2.61053
I	3	93	ad libitum	46.5	1.29	15	male	16	50	1.6	37.5	no	-2.55004
I	3	93	ad libitum	46.5	1.29	16	female	16	50	1.5	60	no	-2.48955
I	3	94	food restriction	41.3	4.84	1	male	15	46.67	1.8	66.67	no	-2.71528
I	3	94	food restriction	41.3	4.84	2	female	15	46.67	1.6	62.5	no	-2.09803
I	3	94	food restriction	41.3	4.84	3	male	15	46.67	1.6	62.5	no	-2.09803
I	3	94	food restriction	41.3	4.84	4	female	15	46.67	1.8	44.44	no	-2.71528
I	3	94	food restriction	41.3	4.84	5	female	15	46.67	1.5	60	no	-1.78941
I	3	94	food restriction	41.3	4.84	6	male	15	46.67	1.6	56.25	no	-2.09803
I	3	94	food restriction	41.3	4.84	7	male	15	46.67	1.6	43.75	no	-2.09803
I	3	94	food restriction	41.3	4.84	8	male	15	46.67	1.7	58.82	no	-2.40665
I	3	94	food restriction	41.3	4.84	9	female	15	46.67	1.6	50	no	-2.09803
I	3	94	food restriction	41.3	4.84	10	male	15	46.67	1.7	35.29	no	-2.40665
I	3	94	food restriction	41.3	4.84	11	female	15	46.67	1.6	56.25	no	-2.09803
I	3	94	food restriction	41.3	4.84	12	male	15	46.67	1.5	53.33	no	-1.78941
I	3	94	food restriction	41.3	4.84	13	female	15	46.67	1.6	62.5	no	-2.09803
I	3	94	food restriction	41.3	4.84	14	female	15	46.67	1.6	56.25	no	-2.09803
I	3	94	food restriction	41.3	4.84	15	female	15	46.67	1.5	53.33	no	-1.78941
I	3	95	food restriction	40.2	10.7	1	male	12	33.33	1.9	84.21	no	-3.04255
I	3	95	food restriction	40.2	10.7	2	female	12	33.33	1.7	94.12	no	-2.35395
I	3	95	food restriction	40.2	10.7	3	female	12	33.33	1.7	100	no	-2.35395
I	3	95	food restriction	40.2	10.7	4	female	12	33.33	1.5	80	no	-1.66536
I	3	95	food restriction	40.2	10.7	5	female	12	33.33	1.9	89.47	no	-3.04255
I	3	95	food restriction	40.2	10.7	6	female	12	33.33	1.7	76.47	no	-2.35395
I	3	95	food restriction	40.2	10.7	7	male	12	33.33	1.8	72.22	no	-2.69825
I	3	95	food restriction	40.2	10.7	8	male	12	33.33	1.9	84.21	no	-3.04255
I	3	95	food restriction	40.2	10.7	9	male	12	33.33	1.9	78.95	no	-3.04255
I	3	95	food restriction	40.2	10.7	10	female	12	33.33	1.6	87.5	no	-2.00965
I	3	95	food restriction	40.2	10.7	11	female	12	33.33	1.6	93.75	no	-2.00965
I	3	95	food restriction	40.2	10.7	12	female	12	33.33	1.6	93.75	no	-2.00965
I	3	107	ad libitum	34.2	14.33	1	male	10	80	1.9	84.21	no	-3.92177
I	3	107	ad libitum	34.2	14.33	2	male	10	80	1.8	88.89	no	-3.92352
I	3	107	ad libitum	34.2	14.33	3	male	10	80	1.8	77.78	no	-3.92352
I	3	107	ad libitum	34.2	14.33	4	male	10	80	1.8	83.33	no	-3.92352
I	3	107	ad libitum	34.2	14.33	5	male	10	80	1.6	93.75	no	-3.92701
I	3	107	ad libitum	34.2	14.33	6	male	10	80	1.7	88.24	no	-3.92526
I	3	107	ad libitum	34.2	14.33	7	male	10	80	1.8	83.33	no	-3.92352
I	3	107	ad libitum	34.2	14.33	8	female	10	80	1.6	81.25	no	-3.92701
I	3	107	ad libitum	34.2	14.33	9	female	10	80	1.8	77.78	no	-3.92352
I	3	107	ad libitum	34.2	14.33	10	male	10	80	1.7	88.24	no	-3.92526
I	3	109	food restriction	38.4	12.76	1	male	13	61.54	1.7	76.47	no	-3.23193
I	3	109	food restriction	38.4	12.76	2	male	13	61.54	1.6	75	no	-2.87505
I	3	109	food restriction	38.4	12.76	3	male	13	61.54	1.6	62.5	no	-2.87505
I	3	109	food restriction	38.4	12.76	4	male	13	61.54	1.8	66.67	no	-3.5888
I	3	109	food restriction	38.4	12.76	5	male	13	61.54	1.9	68.42	no	-3.94568
I	3	109	food restriction	38.4	12.76	6	female	13	61.54	1.6	93.75	no	-2.87505
I	3	109	food restriction	38.4	12.76	7	female	13	61.54	1.6	81.25	no	-2.87505
I	3	109	food restriction	38.4	12.76	8	male	13	61.54	1.7	76.47	no	-3.23193
I	3	109	food restriction	38.4	12.76	9	female	13	61.54	1.6	75	no	-2.87505
I	3	109	food restriction	38.4	12.76	10	male	13	61.54	1.6	81.25	no	-2.87505
I	3	109	food restriction	38.4	12.76	11	female	13	61.54	1.6	87.5	no	-2.87505
I	3	109	food restriction	38.4	12.76	12	female	13	61.54	1.6	68.75	no	-2.87505
I	3	109	food restriction	38.4	12.76	13	male	13	61.54	1.2		yes	-1.44755
I	3	110	food restriction	37.3	5.9	1	male	12	58.33	1.8	111.11	no	-3.71938
I	3	110	food restriction	37.3	5.9	2	female	12	58.33	1.7	100	no	-3.40433
I	3	110	food restriction	37.3	5.9	3	male	12	58.33	1.8	105.56	no	-3.71938
I	3	110	food restriction	37.3	5.9	4	male	12	58.33	1.9	94.74	no	-4.03444
I	3	110	food restriction	37.3	5.9	5	female	12	58.33	1.7	100	no	-3.40433
I	3	110	food restriction	37.3	5.9	6	male	12	58.33	1.9	94.74	no	-4.03444
I	3	110	food restriction	37.3	5.9	7	male	12	58.33	1.9	105.26	no	-4.03444
I	3	110	food restriction	37.3	5.9	8	female	12	58.33	1.8	83.33	no	-3.71938
I	3	110	food restriction	37.3	5.9	9	male	12	58.33	1.8	94.44	no	-3.71938
I	3	110	food restriction	37.3	5.9	10	male	12	58.33	1.5	100	no	-2.77421
I	3	110	food restriction	37.3	5.9	11	female	12	58.33	1.8	100	no	-3.71938
I	3	110	food restriction	37.3	5.9	12	female	12	58.33	1.5		yes	-2.77421
I	3	111	food restriction	35.9	16.71	1	male	14	64.29	1.6	75	no	-3.92089
I	3	111	food restriction	35.9	16.71	2	female	14	64.29	1.7	64.71	no	-4.30185
I	3	111	food restriction	35.9	16.71	3	female	14	64.29	1.6	56.25	no	-3.92089
I	3	111	food restriction	35.9	16.71	4	male	14	64.29	1.7	82.35	no	-4.30185
I	3	111	food restriction	35.9	16.71	5	male	14	64.29	1.7	76.47	no	-4.30185
I	3	111	food restriction	35.9	16.71	6	male	14	64.29	1.6	87.5	no	-3.92089
I	3	111	food restriction	35.9	16.71	7	male	14	64.29	1.6	75	no	-3.92089
I	3	111	food restriction	35.9	16.71	8	female	14	64.29	1.6	56.25	no	-3.92089
I	3	111	food restriction	35.9	16.71	9	female	14	64.29	1.6	81.25	no	-3.92089
I	3	111	food restriction	35.9	16.71	10	male	14	64.29	1.3	30.77	no	-2.77799
I	3	111	food restriction	35.9	16.71	11	male	14	64.29	1.7	82.35	no	-4.30185
I	3	111	food restriction	35.9	16.71	12	male	14	64.29	1.7	58.82	no	-4.30185
I	3	111	food restriction	35.9	16.71	13	female	14	64.29	1.5	73.33	no	-3.53992
I	3	111	food restriction	35.9	16.71	14	male	14	64.29	1.6	75	no	-3.92089
I	3	112	ad libitum	34.9	19.2	1	female	14	50	1.8	38.89	no	-5.9461
I	3	112	ad libitum	34.9	19.2	2	female	14	50	1.6	62.5	no	-5.99609
I	3	112	ad libitum	34.9	19.2	3	male	14	50	1.6	62.5	no	-5.99609
I	3	112	ad libitum	34.9	19.2	4	male	14	50	1.6	62.5	no	-5.99609
I	3	112	ad libitum	34.9	19.2	5	male	14	50	1.7	47.06	no	-5.9711
I	3	112	ad libitum	34.9	19.2	6	male	14	50	1.6	56.25	no	-5.99609
I	3	112	ad libitum	34.9	19.2	7	female	14	50	1.6	6.25	no	-5.99609
I	3	112	ad libitum	34.9	19.2	8	female	14	50	1.6	56.25	no	-5.99609
I	3	112	ad libitum	34.9	19.2	9	male	14	50	1.6	43.75	no	-5.99609
I	3	112	ad libitum	34.9	19.2	10	male	14	50	1.6	50	no	-5.99609
I	3	112	ad libitum	34.9	19.2	11	female	14	50	1.7	47.06	no	-5.9711
I	3	112	ad libitum	34.9	19.2	12	female	14	50	1.5	60	no	-6.02109
I	3	112	ad libitum	34.9	19.2	13	female	14	50	1.6	62.5	no	-5.99609
I	3	112	ad libitum	34.9	19.2	14	male	14	50	1.6	56.25	no	-5.99609
I	3	114	ad libitum	35.8	12.29	1	female	16	75	1.8	61.11	no	-4.38264
I	3	114	ad libitum	35.8	12.29	2	female	16	75	1.7	35.29	no	-4.37466
I	3	114	ad libitum	35.8	12.29	3	male	16	75	1.6	62.5	no	-4.36668
I	3	114	ad libitum	35.8	12.29	4	male	16	75	1.8	44.44	no	-4.38264
I	3	114	ad libitum	35.8	12.29	5	male	16	75	1.8	55.56	no	-4.38264
I	3	114	ad libitum	35.8	12.29	6	male	16	75	1.6	43.75	no	-4.36668
I	3	114	ad libitum	35.8	12.29	7	male	16	75	1.5	60	no	-4.35871
I	3	114	ad libitum	35.8	12.29	8	male	16	75	1.8	50	no	-4.38264
I	3	114	ad libitum	35.8	12.29	9	male	16	75	1.7	52.94	no	-4.37466
I	3	114	ad libitum	35.8	12.29	10	male	16	75	1.6	50	no	-4.36668
I	3	114	ad libitum	35.8	12.29	11	female	16	75	1.6	75	no	-4.36668
I	3	114	ad libitum	35.8	12.29	12	male	16	75	1.6	62.5	no	-4.36668
I	3	114	ad libitum	35.8	12.29	13	female	16	75	1.4	78.57	no	-4.35073
I	3	114	ad libitum	35.8	12.29	14	male	16	75	1.6	43.75	no	-4.36668
I	3	114	ad libitum	35.8	12.29	15	male	16	75	1.6	50	no	-4.36668
I	3	114	ad libitum	35.8	12.29	16	male	16	75	1.8	50	no	-4.38264
I	3	116	food restriction	43.1	3.02	1	female	16	75	1.5	60	no	-2.58106
I	3	116	food restriction	43.1	3.02	2	male	16	75	1.4	57.14	no	-2.28357
I	3	116	food restriction	43.1	3.02	3	male	16	75	1.2	50	no	-1.68858
I	3	116	food restriction	43.1	3.02	4	male	16	75	1.5	66.67	no	-2.58106
I	3	116	food restriction	43.1	3.02	5	female	16	75	1		yes	-1.09359
I	3	116	food restriction	43.1	3.02	6	male	16	75	1.6	62.5	no	-2.87856
I	3	116	food restriction	43.1	3.02	7	male	16	75	1.5	80	no	-2.58106
I	3	116	food restriction	43.1	3.02	8	male	16	75	1.4	78.57	no	-2.28357
I	3	116	food restriction	43.1	3.02	9	female	16	75	1.3	92.31	no	-1.98607
I	3	116	food restriction	43.1	3.02	10	female	16	75	1.5	73.33	no	-2.58106
I	3	116	food restriction	43.1	3.02	11	male	16	75	1.6	62.5	no	-2.87856
I	3	116	food restriction	43.1	3.02	12	male	16	75	1.4	85.71	no	-2.28357
I	3	116	food restriction	43.1	3.02	13	male	16	75	1.5	60	no	-2.58106
I	3	116	food restriction	43.1	3.02	14	male	16	75	1.4	50	no	-2.28357
I	3	116	food restriction	43.1	3.02	15	male	16	75	1.3	15.38	no	-1.98607
I	3	116	food restriction	43.1	3.02	16	male	16	75	1.5	73.33	no	-2.58106
I	3	118	ad libitum	39.4	6.35	1	male	14	78.57	1.9	63.16	no	-3.51456
I	3	118	ad libitum	39.4	6.35	2	male	14	78.57	1.9	63.16	no	-3.51456
I	3	118	ad libitum	39.4	6.35	3	male	14	78.57	2	65	no	-3.55093
I	3	118	ad libitum	39.4	6.35	4	male	14	78.57	2	50	no	-3.55093
I	3	118	ad libitum	39.4	6.35	5	male	14	78.57	2	70	no	-3.55093
I	3	118	ad libitum	39.4	6.35	6	male	14	78.57	1.7	88.24	no	-3.44184
I	3	118	ad libitum	39.4	6.35	7	male	14	78.57	2.1	71.43	no	-3.58729
I	3	118	ad libitum	39.4	6.35	8	female	14	78.57	1.8	77.78	no	-3.4782
I	3	118	ad libitum	39.4	6.35	9	female	14	78.57	1.7	58.82	no	-3.44184
I	3	118	ad libitum	39.4	6.35	10	male	14	78.57	2	55	no	-3.55093
I	3	118	ad libitum	39.4	6.35	11	female	14	78.57	1.9	68.42	no	-3.51456
I	3	118	ad libitum	39.4	6.35	12	male	14	78.57	1.6	43.75	no	-3.40548
I	3	118	ad libitum	39.4	6.35	13	male	14	78.57	1.8	83.33	no	-3.4782
I	3	118	ad libitum	39.4	6.35	14	male	14	78.57	1.9	63.16	no	-3.51456
I	3	120	food restriction	39.6	2.53	1	male	12	50	1.8	127.78	no	-1.35834
I	3	120	food restriction	39.6	2.53	2	male	12	50	1.8	122.22	no	-1.35834
I	3	120	food restriction	39.6	2.53	3	male	12	50	1.7	64.71	no	-1.06384
I	3	120	food restriction	39.6	2.53	4	male	12	50	1.6		yes	-0.769334
I	3	120	food restriction	39.6	2.53	5	male	12	50	1.8	116.67	no	-1.35834
I	3	120	food restriction	39.6	2.53	6	female	12	50	1.7	35.29	no	-1.06384
I	3	120	food restriction	39.6	2.53	7	female	12	50	1.6	106.25	no	-0.769334
I	3	120	food restriction	39.6	2.53	8	male	12	50	1.8	133.33	no	-1.35834
I	3	120	food restriction	39.6	2.53	9	female	12	50	1.7		yes	-1.06384
I	3	120	food restriction	39.6	2.53	10	female	12	50	1.3		yes	0.114172
I	3	120	food restriction	39.6	2.53	11	female	12	50	1.2		yes	0.408674
I	3	120	food restriction	39.6	2.53	12	female	12	50	1.3		yes	0.114172
I	3	127	food restriction	37	11.35	1	female	12	33.33	1.9	78.95	no	-3.73221
I	3	127	food restriction	37	11.35	2	female	12	33.33	1.9	78.95	no	-3.73221
I	3	127	food restriction	37	11.35	3	female	12	33.33	1.9	78.95	no	-3.73221
I	3	127	food restriction	37	11.35	4	male	12	33.33	1.8	77.78	no	-3.38392
I	3	127	food restriction	37	11.35	5	male	12	33.33	1.9	73.68	no	-3.73221
I	3	127	food restriction	37	11.35	6	female	12	33.33	1.8	83.33	no	-3.38392
I	3	127	food restriction	37	11.35	7	female	12	33.33	1.8	83.33	no	-3.38392
I	3	127	food restriction	37	11.35	8	female	12	33.33	1.9	78.95	no	-3.73221
I	3	127	food restriction	37	11.35	9	male	12	33.33	1.8	94.44	no	-3.38392
I	3	127	food restriction	37	11.35	10	female	12	33.33	1.8	77.78	no	-3.38392
I	3	127	food restriction	37	11.35	11	male	12	33.33	1.9	73.68	no	-3.73221
I	3	127	food restriction	37	11.35	12	female	12	33.33	1.5		yes	-2.33906
I	3	128	food restriction	43.3	13.16	1	female	18	50	1.5	86.67	no	-3.23728
I	3	128	food restriction	43.3	13.16	2	female	18	50	1.6	87.5	no	-3.59662
I	3	128	food restriction	43.3	13.16	3	male	18	50	1.5	53.33	no	-3.23728
I	3	128	food restriction	43.3	13.16	4	male	18	50	1.5	33.33	no	-3.23728
I	3	128	food restriction	43.3	13.16	5	female	18	50	1.6	106.25	no	-3.59662
I	3	128	food restriction	43.3	13.16	6	female	18	50	1.6	93.75	no	-3.59662
I	3	128	food restriction	43.3	13.16	7	female	18	50	1.5	73.33	no	-3.23728
I	3	128	food restriction	43.3	13.16	8	female	18	50	1.6	75	no	-3.59662
I	3	128	food restriction	43.3	13.16	9	female	18	50	1.7	82.35	no	-3.95595
I	3	128	food restriction	43.3	13.16	10	male	18	50	1.7	52.94	no	-3.95595
I	3	128	food restriction	43.3	13.16	11	male	18	50	1.6	68.75	no	-3.59662
I	3	128	food restriction	43.3	13.16	12	male	18	50	1.4	42.86	no	-2.87795
I	3	128	food restriction	43.3	13.16	13	male	18	50	1.5	0	no	-3.23728
I	3	128	food restriction	43.3	13.16	14	male	18	50	1.7	76.47	no	-3.95595
I	3	128	food restriction	43.3	13.16	15	male	18	50	1.6	43.75	no	-3.59662
I	3	128	food restriction	43.3	13.16	16	male	18	50	1.7	70.59	no	-3.95595
I	3	128	food restriction	43.3	13.16	17	female	18	50	1.5	20	no	-3.23728
I	3	128	food restriction	43.3	13.16	18	female	18	50	1.5	73.33	no	-3.23728
I	3	130	food restriction	35.4	15.82	1	female	10	50	0.8		yes	0.0818509
I	3	130	food restriction	35.4	15.82	2	female	10	50	1.7	135.29	no	-3.2978
I	3	130	food restriction	35.4	15.82	3	male	10	50	2	120	no	-4.42435
I	3	130	food restriction	35.4	15.82	4	female	10	50	1.7	135.29	no	-3.2978
I	3	130	food restriction	35.4	15.82	5	female	10	50	1.7	147.06	no	-3.2978
I	3	130	food restriction	35.4	15.82	6	male	10	50	1.8	138.89	no	-3.67332
I	3	130	food restriction	35.4	15.82	7	male	10	50	1.9	126.32	no	-4.04883
I	3	130	food restriction	35.4	15.82	8	female	10	50	1.8	122.22	no	-3.67332
I	3	130	food restriction	35.4	15.82	9	male	10	50	1.9	126.32	no	-4.04883
I	3	130	food restriction	35.4	15.82	10	male	10	50	1.8	138.89	no	-3.67332
I	3	132	ad libitum	41.6	11.54	1	male	16	43.75	1.8	66.67	no	-4.22977
[truncated: 2,304 more rows]
